# Supplementary material for: The genome of the naturally evolved obesity-prone Ossabaw miniature pig
Source: iScience. 2021 Sep 3;24(9):103081. doi: 10.1016/j.isci.2021.103081 (PMC8455653; doi:10.1016/j.isci.2021.103081)
Supplement: Table S13. KEGG enrichment of genes with heterozygous loci, related to Figure 1 [file mmc2.xlsx]

## Sheet: Supplementary Table 11
KEGG enrichment of genes with heterozygous loci
MapID	MapTitle	Pvalue	Adjusted-Pvalue	Gene number
map04740	Olfactory transduction	6.01438e-22	2.01482e-19	347
map05204	Chemical carcinogenesis	8.36734e-06	0.00140153	25
map00053	Ascorbate and aldarate metabolism	1.83551e-05	0.00204965	13
map02010	ABC transporters	5.54085e-05	0.00377059	24
map00860	Porphyrin and chlorophyll metabolism	5.62775e-05	0.00377059	18
map00980	Metabolism of xenobiotics by cytochrome P450	0.000170048	0.00949434	21
map05012	Parkinson's disease	0.000260562	0.0116917	19
map04723	Retrograde endocannabinoid signaling	0.000279205	0.0116917	15
map04010	MAPK signaling pathway	0.000588081	0.0200405	34
map05150	Staphylococcus aureus infection	0.00062288	0.0200405	27
map04514	Cell adhesion molecules (CAMs)	0.000658046	0.0200405	53
map04714	NA	0.00121132	0.0338161	38
map00790	Folate biosynthesis	0.00138813	0.0357711	14
map04350	TGF-beta signaling pathway	0.00168126	0.0402301	4
map04914	Progesterone-mediated oocyte maturation	0.002052	0.0446423	6
map05320	Autoimmune thyroid disease	0.00213217	0.0446423	27
map00511	Other glycan degradation	0.00261436	0.0489833	10
map04114	Oocyte meiosis	0.0027711	0.0489833	12
map05332	Graft-versus-host disease	0.0030317	0.0489833	19
map04940	Type I diabetes mellitus	0.00305088	0.0489833	22
map00830	Retinol metabolism	0.00307059	0.0489833	20
map04024	cAMP signaling pathway	0.00322285	0.0490751	32
map04725	Cholinergic synapse	0.00362734	0.0524276	10
map00190	Oxidative phosphorylation	0.00375601	0.0524276	22
map00140	Steroid hormone biosynthesis	0.00397211	0.053054	18
map04014	Ras signaling pathway	0.00411762	0.053054	38
map00340	Histidine metabolism	0.00457767	0.056797	11
map04062	Chemokine signaling pathway	0.00478741	0.0572779	21
map05231	Choline metabolism in cancer	0.00501856	0.057973	9
map03040	Spliceosome	0.00556342	0.0621249	18
map04210	Apoptosis	0.00598936	0.0647238	64
map04012	ErbB signaling pathway	0.00642835	0.0672968	7
map03015	mRNA surveillance pathway	0.0070927	0.0720017	10
map04722	Neurotrophin signaling pathway	0.00754498	0.0733813	15
map04932	Non-alcoholic fatty liver disease (NAFLD)	0.00766671	0.0733813	23
map04066	HIF-1 signaling pathway	0.00815188	0.0752843	9
map00410	beta-Alanine metabolism	0.00831499	0.0752843	13
map05211	Renal cell carcinoma	0.00885468	0.0770922	5
map04666	Fc gamma R-mediated phagocytosis	0.00897491	0.0770922	9
map05205	Proteoglycans in cancer	0.0117263	0.0976851	29
map05032	Morphine addiction	0.0119555	0.0976851	9
map04724	Glutamatergic synapse	0.0123163	0.0982368	13
map00040	Pentose and glucuronate interconversions	0.0135602	0.105643	9
map04013	MAPK signaling pathway - fly	0.0140955	0.107083	11
map04657	IL-17 signaling pathway	0.0144514	0.107083	9
map00380	Tryptophan metabolism	0.0149315	0.107083	17
map04916	Melanogenesis	0.0157612	0.107083	12
map04727	GABAergic synapse	0.0158806	0.107083	9
map04550	Signaling pathways regulating pluripotency of stem cells	0.0162484	0.107083	15
map05416	Viral myocarditis	0.016282	0.107083	32
map05330	Allograft rejection	0.0163022	0.107083	20
map05034	Alcoholism	0.0179959	0.112799	22
map04072	Phospholipase D signaling pathway	0.0182806	0.112799	21
map04150	mTOR signaling pathway	0.0185373	0.112799	20
map04713	Circadian entrainment	0.0187966	0.112799	12
map04728	Dopaminergic synapse	0.0189449	0.112799	18
map04068	FoxO signaling pathway	0.0191927	0.112799	15
map00983	Drug metabolism - other enzymes	0.0199298	0.115112	20
map04380	Osteoclast differentiation	0.0207207	0.117651	13
map04120	Ubiquitin mediated proteolysis	0.0216018	0.118747	20
map04810	Regulation of actin cytoskeleton	0.0216225	0.118747	34
map00982	Drug metabolism - cytochrome P450	0.0234943	0.126945	17
map04624	Toll and Imd signaling pathway	0.025291	0.134484	3
map04612	Antigen processing and presentation	0.0257684	0.134882	28
map04392	Hippo signaling pathway - multiple species	0.0277869	0.141795	1
map05010	Alzheimer's disease	0.0279599	0.141795	32
map05215	Prostate cancer	0.0283591	0.141795	10
map04625	NA	0.0289976	0.142856	12
map05418	Fluid shear stress and atherosclerosis	0.0331392	0.160893	21
map04662	B cell receptor signaling pathway	0.0345197	0.162875	7
map05212	Pancreatic cancer	0.0345197	0.162875	7
map00601	Glycosphingolipid biosynthesis - lacto and neolacto series	0.0353821	0.164625	1
map01521	EGFR tyrosine kinase inhibitor resistance	0.0365046	0.165634	9
map04977	Vitamin digestion and absorption	0.0365879	0.165634	11
map04912	GnRH signaling pathway	0.037426	0.167169	12
map00071	Fatty acid degradation	0.0399751	0.176206	15
map04071	Sphingolipid signaling pathway	0.0436114	0.189682	14
map05214	Glioma	0.0441648	0.189682	10
map05220	Chronic myeloid leukemia	0.0478242	0.201477	9
map00230	Purine metabolism	0.048482	0.201477	27
map00650	Butanoate metabolism	0.0487153	0.201477	10
map04664	Fc epsilon RI signaling pathway	0.0505289	0.206429	7
map01200	Carbon metabolism	0.0550442	0.222166	18
map00510	N-Glycan biosynthesis	0.0569809	0.227245	5
map04923	Regulation of lipolysis in adipocytes	0.0593717	0.233994	6
map04922	Glucagon signaling pathway	0.060807	0.235257	13
map05146	Amoebiasis	0.0610966	0.235257	30
map04218	Cellular senescence	0.0629955	0.239812	25
map04920	Adipocytokine signaling pathway	0.0677902	0.25233	8
map04720	Long-term potentiation	0.0677902	0.25233	8
map00515	Mannose type O-glycan biosynthesis	0.070664	0.260137	1
map00232	Caffeine metabolism	0.0746679	0.271889	3
map04744	Phototransduction	0.0760089	0.273795	3
map00564	Glycerophospholipid metabolism	0.0770748	0.274681	13
map05145	Toxoplasmosis	0.0808498	0.285102	33
map04910	Insulin signaling pathway	0.0820284	0.286245	23
map04371	Apelin signaling pathway	0.0849494	0.290755	22
map05310	Asthma	0.0850568	0.290755	15
map05134	Legionellosis	0.0955961	0.321408	22
map00220	Arginine biosynthesis	0.0959426	0.321408	7
map04540	Gap junction	0.101519	0.336721	11
map04730	Long-term depression	0.11583	0.380423	7
map03010	Ribosome	0.119104	0.385963	50
map05168	Herpes simplex infection	0.119821	0.385963	50
map04933	AGE-RAGE signaling pathway in diabetic complications	0.12545	0.393598	12
map05223	Non-small cell lung cancer	0.125588	0.393598	8
map01100	Metabolic pathways	0.125716	0.393598	262
map04924	Renin secretion	0.128748	0.395352	11
map05016	Huntington's disease	0.128965	0.395352	40
map04926	Relaxin signaling pathway	0.129817	0.395352	21
map04080	Neuroactive ligand-receptor interaction	0.132697	0.397489	44
map04934	NA	0.132892	0.397489	22
map05161	Hepatitis B	0.135784	0.402545	23
map03420	Nucleotide excision repair	0.138417	0.403214	7
map05230	Central carbon metabolism in cancer	0.138417	0.403214	7
map05169	Epstein-Barr virus infection	0.142438	0.408871	34
map05031	Amphetamine addiction	0.1428	0.408871	10
map04310	Wnt signaling pathway	0.15031	0.419391	22
map04520	Adherens junction	0.150369	0.419391	11
map04921	Oxytocin signaling pathway	0.151971	0.419391	26
map04022	cGMP-PKG signaling pathway	0.151971	0.419391	26
map04710	Circadian rhythm	0.152733	0.419391	2
map03320	PPAR signaling pathway	0.154463	0.420691	23
map04360	Axon guidance	0.160143	0.429754	30
map04213	Longevity regulating pathway - multiple species	0.162069	0.429754	8
map05221	Acute myeloid leukemia	0.162069	0.429754	8
map05200	Pathways in cancer	0.162921	0.429754	95
map00430	Taurine and hypotaurine metabolism	0.166082	0.434668	5
map04391	Hippo signaling pathway - fly	0.169431	0.439995	12
map04925	Aldosterone synthesis and secretion	0.174993	0.447181	15
map05163	NA	0.175271	0.447181	43
map04137	Mitophagy - animal	0.176203	0.447181	8
map00300	Lysine biosynthesis	0.178935	0.450701	1
map04211	Longevity regulating pathway	0.181852	0.454631	14
map04261	Adrenergic signaling in cardiomyocytes	0.185618	0.458555	24
map04390	Hippo signaling pathway	0.188093	0.458555	25
map04260	Cardiac muscle contraction	0.188897	0.458555	13
map03018	RNA degradation	0.188897	0.458555	13
map00561	Glycerolipid metabolism	0.190536	0.459205	17
map04950	Maturity onset diabetes of the young	0.192009	0.459451	2
map03050	Proteasome	0.196061	0.465819	7
map04962	Vasopressin-regulated water reabsorption	0.202358	0.477394	5
map00360	Phenylalanine metabolism	0.209076	0.486498	7
map00910	Nitrogen metabolism	0.209122	0.486498	5
map00290	Valine, leucine and isoleucine biosynthesis	0.220211	0.508763	2
map04960	Aldosterone-regulated sodium reabsorption	0.223842	0.51361	4
map04370	VEGF signaling pathway	0.225418	0.513707	8
map04974	Protein digestion and absorption	0.227651	0.51529	29
map00480	Glutathione metabolism	0.232294	0.518789	7
map00565	Ether lipid metabolism	0.232294	0.518789	7
map00532	Glycosaminoglycan biosynthesis - chondroitin sulfate / dermatan sulfate	0.236157	0.521427	1
map04212	Longevity regulating pathway - worm	0.236588	0.521427	36
map00590	Arachidonic acid metabolism	0.241266	0.526265	18
map05131	Shigellosis	0.245085	0.526265	10
map05321	Inflammatory bowel disease (IBD)	0.245374	0.526265	20
map00620	Pyruvate metabolism	0.246434	0.526265	13
map05167	Kaposi's sarcoma-associated herpesvirus infection	0.246829	0.526265	34
map04512	ECM-receptor interaction	0.248209	0.526265	24
map04660	T cell receptor signaling pathway	0.257	0.541478	18
map00330	Arginine and proline metabolism	0.261477	0.547466	16
map05144	Malaria	0.266634	0.549	18
map04750	Inflammatory mediator regulation of TRP channels	0.269106	0.549	17
map00260	Glycine, serine and threonine metabolism	0.271836	0.549	12
map04130	SNARE interactions in vesicular transport	0.272042	0.549	4
map00020	Citrate cycle (TCA cycle)	0.272042	0.549	4
map05143	African trypanosomiasis	0.272042	0.549	4
map04341	Hedgehog signaling pathway - fly	0.27397	0.54958	3
map00600	Sphingolipid metabolism	0.283715	0.565742	6
map04672	Intestinal immune network for IgA production	0.292096	0.57684	17
map00981	Insect hormone biosynthesis	0.292982	0.57684	2
map05225	Hepatocellular carcinoma	0.294447	0.57684	29
map04110	Cell cycle	0.299955	0.584215	22
map05218	Melanoma	0.305294	0.591177	10
map05210	Colorectal cancer	0.31443	0.605368	15
map05132	Salmonella infection	0.334342	0.634583	15
map03022	Basal transcription factors	0.336225	0.634583	6
map00062	Fatty acid elongation	0.336731	0.634583	3
map04658	Th1 and Th2 cell differentiation	0.337181	0.634583	25
map05203	Viral carcinogenesis	0.340054	0.635118	33
map04668	TNF signaling pathway	0.341257	0.635118	17
map04978	Mineral absorption	0.349577	0.64625	7
map04214	Apoptosis - fly	0.351097	0.64625	34
map04971	Gastric acid secretion	0.355233	0.650291	15
map04917	Prolactin signaling pathway	0.358725	0.653113	11
map00770	Pantothenate and CoA biosynthesis	0.364545	0.660122	5
map00512	Mucin type O-glycan biosynthesis	0.369926	0.661638	9
map04152	AMPK signaling pathway	0.371151	0.661638	23
map03013	RNA transport	0.371307	0.661638	33
map01523	Antifolate resistance	0.377035	0.665151	10
map04721	Synaptic vesicle cycle	0.37725	0.665151	10
map00604	Glycosphingolipid biosynthesis - ganglio series	0.384017	0.673538	5
map05222	Small cell lung cancer	0.408656	0.699443	26
map00270	Cysteine and methionine metabolism	0.408842	0.699443	7
map04961	Endocrine and other factor-regulated calcium reabsorption	0.408842	0.699443	7
map04930	Type II diabetes mellitus	0.408842	0.699443	7
map04270	Vascular smooth muscle contraction	0.409227	0.699443	21
map04146	Peroxisome	0.421445	0.716671	14
map04015	Rap1 signaling pathway	0.426189	0.721077	49
map00030	Pentose phosphate pathway	0.436161	0.734242	4
map04976	Bile secretion	0.441774	0.735844	19
map03430	Mismatch repair	0.447274	0.735844	6
map00531	Glycosaminoglycan degradation	0.447274	0.735844	6
map04611	Platelet activation	0.450883	0.735844	24
map04931	Insulin resistance	0.451449	0.735844	17
map04145	Phagosome	0.4521	0.735844	39
map05414	Dilated cardiomyopathy (DCM)	0.452489	0.735844	19
map05166	HTLV-I infection	0.459409	0.741071	48
map00072	Synthesis and degradation of ketone bodies	0.460128	0.741071	3
map05219	Bladder cancer	0.466292	0.745887	6
map04915	Estrogen signaling pathway	0.468368	0.745887	27
map05226	Gastric cancer	0.469798	0.745887	26
map04620	Toll-like receptor signaling pathway	0.476286	0.752622	17
map05165	Human papillomavirus infection	0.483911	0.761081	79
map04122	Sulfur relay system	0.487771	0.763567	1
map05014	Amyotrophic lateral sclerosis (ALS)	0.497338	0.774922	15
map05410	Hypertrophic cardiomyopathy (HCM)	0.502071	0.777203	17
map05033	Nicotine addiction	0.50453	0.777203	6
map03460	Fanconi anemia pathway	0.508082	0.777203	13
map03030	DNA replication	0.508082	0.777203	13
map00350	Tyrosine metabolism	0.517525	0.78457	11
map04623	Cytosolic DNA-sensing pathway	0.522216	0.78457	17
map05130	Pathogenic Escherichia coli infection	0.526221	0.78457	10
map04928	NA	0.526312	0.78457	19
map00730	Thiamine metabolism	0.52695	0.78457	4
map00120	Primary bile acid biosynthesis	0.52695	0.78457	4
map00010	Glycolysis / Gluconeogenesis	0.529667	0.785126	12
map00051	Fructose and mannose metabolism	0.536021	0.791044	5
map04972	Pancreatic secretion	0.554634	0.806083	18
map04745	Phototransduction - fly	0.555948	0.806083	8
map00450	Selenocompound metabolism	0.556321	0.806083	2
map00520	Amino sugar and nucleotide sugar metabolism	0.55884	0.806083	9
map05133	Pertussis	0.559533	0.806083	15
map04911	Insulin secretion	0.560649	0.806083	14
map01210	2-Oxocarboxylic acid metabolism	0.565561	0.809671	5
map04140	Autophagy - animal	0.586377	0.835899	25
map04330	Notch signaling pathway	0.595386	0.843225	13
map05213	Endometrial cancer	0.59655	0.843225	10
map00100	Steroid biosynthesis	0.603905	0.843281	5
map03060	Protein export	0.604142	0.843281	3
map04614	Renin-angiotensin system	0.604142	0.843281	3
map05100	Bacterial invasion of epithelial cells	0.61463	0.854361	17
map04979	Cholesterol metabolism	0.617882	0.855332	15
map05142	Chagas disease (American trypanosomiasis)	0.623854	0.857631	22
map04320	Dorso-ventral axis formation	0.624662	0.857631	10
map00760	Nicotinate and nicotinamide metabolism	0.630154	0.861639	5
map00740	Riboflavin metabolism	0.63981	0.871285	2
map03008	Ribosome biogenesis in eukaryotes	0.653522	0.886356	15
map05217	Basal cell carcinoma	0.673044	0.906963	10
map00592	alpha-Linolenic acid metabolism	0.678811	0.906963	4
map04064	NF-kappa B signaling pathway	0.679176	0.906963	25
map05340	Primary immunodeficiency	0.681065	0.906963	7
map04070	Phosphatidylinositol signaling system	0.684973	0.906963	21
map04510	Focal adhesion	0.68854	0.906963	48
map01522	Endocrine resistance	0.690698	0.906963	20
map00240	Pyrimidine metabolism	0.691483	0.906963	24
map05202	Transcriptional misregulation in cancer	0.693082	0.906963	41
map04141	Protein processing in endoplasmic reticulum	0.69968	0.910973	32
map05110	Vibrio cholerae infection	0.701585	0.910973	15
map04650	Natural killer cell mediated cytotoxicity	0.711037	0.919681	25
map00630	Glyoxylate and dicarboxylate metabolism	0.723791	0.930588	8
map05152	Tuberculosis	0.728612	0.930588	42
map03410	Base excision repair	0.729534	0.930588	33
map05322	Systemic lupus erythematosus	0.730581	0.930588	23
map04966	Collecting duct acid secretion	0.736165	0.934149	5
map05120	Epithelial cell signaling in Helicobacter pylori infection	0.741286	0.937098	12
map05162	Measles	0.744841	0.938052	34
map00533	Glycosaminoglycan biosynthesis - keratan sulfate	0.753259	0.9451	2
map04151	PI3K-Akt signaling pathway	0.770823	0.954454	74
map04975	Fat digestion and absorption	0.77807	0.954454	7
map03020	RNA polymerase	0.77807	0.954454	7
map00603	Glycosphingolipid biosynthesis - globo and isoglobo series	0.780705	0.954454	4
map05206	MicroRNAs in cancer	0.782233	0.954454	31
map00670	One carbon pool by folate	0.785403	0.954454	3
map00250	Alanine, aspartate and glutamate metabolism	0.785838	0.954454	6
map05216	Thyroid cancer	0.785838	0.954454	6
map04610	Complement and coagulation cascades	0.790188	0.954454	24
map05323	Rheumatoid arthritis	0.790188	0.954454	24
map04970	Salivary secretion	0.792054	0.954454	19
map04640	Hematopoietic cell lineage	0.798418	0.955479	19
map01040	Biosynthesis of unsaturated fatty acids	0.799477	0.955479	5
map04918	Thyroid hormone synthesis	0.801813	0.955479	14
map04530	Tight junction	0.804314	0.955479	38
map04742	Taste transduction	0.810846	0.959835	16
map05020	Prion diseases	0.82962	0.976005	7
map04216	Ferroptosis	0.83217	0.976005	11
map00562	Inositol phosphate metabolism	0.833246	0.976005	17
map00640	Propanoate metabolism	0.841269	0.978222	6
map00280	Valine, leucine and isoleucine degradation	0.843509	0.978222	10
map04630	Jak-STAT signaling pathway	0.843899	0.978222	30
map04919	Thyroid hormone signaling pathway	0.856688	0.989622	28
map04060	Cytokine-cytokine receptor interaction	0.887808	1	48
map04621	NOD-like receptor signaling pathway	0.888013	1	34
map04622	RIG-I-like receptor signaling pathway	0.893247	1	16
map04670	Leukocyte transendothelial migration	0.901003	1	27
map04144	Endocytosis	0.908791	1	80
map04115	p53 signaling pathway	0.909351	1	21
map04927	NA	0.915956	1	13
map01212	Fatty acid metabolism	0.917004	1	11
map04973	Carbohydrate digestion and absorption	0.920299	1	8
map04217	Necroptosis	0.924196	1	49
map05140	Leishmaniasis	0.937205	1	14
map05412	Arrhythmogenic right ventricular cardiomyopathy (ARVC)	0.945156	1	15
map05160	Hepatitis C	0.972294	1	26
map00563	Glycosylphosphatidylinositol (GPI)-anchor biosynthesis	0.982409	1	5
map05224	Breast cancer	0.984289	1	30
map04726	Serotonergic synapse	0.989103	1	24
map00970	Aminoacyl-tRNA biosynthesis	0.995284	1	10
map04136	Autophagy - other	1	1	7
map04215	Apoptosis - multiple species	1	1	8
map03440	Homologous recombination	1	1	8
map04340	Hedgehog signaling pathway	1	1	9
map05030	Cocaine addiction	1	1	10
map01230	Biosynthesis of amino acids	1	1	17
map04659	Th17 cell differentiation	1	1	23
map00500	Starch and sucrose metabolism	1	1	7
map01524	Platinum drug resistance	1	1	16
map00514	Other types of O-glycan biosynthesis	1	1	6
map00052	Galactose metabolism	1	1	8
map05164	Influenza A	1	1	39
map04020	Calcium signaling pathway	1	1	45
map00534	Glycosaminoglycan biosynthesis - heparan sulfate / heparin	1	1	5
map00310	Lysine degradation	1	1	14
map04913	Ovarian steroidogenesis	1	1	9
map00591	Linoleic acid metabolism	1	1	6
map00900	Terpenoid backbone biosynthesis	1	1	5
map04142	Lysosome	1	1	28
map04964	Proximal tubule bicarbonate reclamation	1	1	5
map00061	Fatty acid biosynthesis	1	1	2
map00524	Neomycin, kanamycin and gentamicin biosynthesis	1	1	1
map00780	Biotin metabolism	1	1	1
map00130	Ubiquinone and other terpenoid-quinone biosynthesis	1	1	2
map04711	Circadian rhythm - fly	1	1	1
map00471	D-Glutamine and D-glutamate metabolism	1	1	1
map00400	Phenylalanine, tyrosine and tryptophan biosynthesis	1	1	1
map03450	Non-homologous end-joining	1	1	3
