# Supplementary material for: The genome of the naturally evolved obesity-prone Ossabaw miniature pig
Source: iScience. 2021 Sep 3;24(9):103081. doi: 10.1016/j.isci.2021.103081 (PMC8455653; doi:10.1016/j.isci.2021.103081)
Supplement: Table S15. List of NAFLD pathway genes, related to Figure 2 [file mmc3.xlsx]

## Sheet: NAFLD.gene.list
List of NAFLD pathway genes
Gene ID	KEGG description
Ossabaw21131	COX3; cytochrome c oxidase subunit III
Ossabaw21136	CYTB; cytochrome b
Ossabaw21139	COX1; cytochrome c oxidase subunit I
Ossabaw21140	COX2; cytochrome c oxidase subunit II
Ossabaw21142	COX3; cytochrome c oxidase subunit III
Ossabaw00137	succinate dehydrogenase [ubiquinone] flavoprotein subunit, mitochondrial;
Ossabaw00174	MAP3K5; mitogen-activated protein kinase kinase kinase 5 isoform X1
Ossabaw00287	cytochrome c oxidase subunit 7C, mitochondrial; K02272 cytochrome c oxidase subunit 7c
Ossabaw00548	cytochrome c oxidase subunit 7A2, mitochondrial; K02270 cytochrome c oxidase subunit 7a
Ossabaw00904	NDUFB3; NADH:ubiquinone oxidoreductase subunit B3
Ossabaw00943	cytochrome c oxidase subunit 6B1; K02267 cytochrome c oxidase subunit 6b
Ossabaw01182	NDUFB3; NADH:ubiquinone oxidoreductase subunit B3
Ossabaw01603	CYCS; cytochrome c
Ossabaw01740	NDUFA8; NADH dehydrogenase [ubiquinone] 1 alpha subcomplex subunit 8
Ossabaw01803	PRKAG1; protein kinase AMP-activated non-catalytic subunit gamma 1
Ossabaw01933	RXRA; retinoic acid receptor RXR-alpha isoform X1
Ossabaw01966	TRAF2; TNF receptor-associated factor 2
Ossabaw02075	AKT3; AKT serine/threonine kinase 3
Ossabaw02223	NDUFB6; NADH dehydrogenase [ubiquinone] 1 beta subcomplex subunit 6
Ossabaw02287	adiponectin-like; K07296 adiponectin
Ossabaw02441	adiponectin-like; K07296 adiponectin
Ossabaw02612	NDUFB6; NADH dehydrogenase [ubiquinone] 1 beta subcomplex subunit 6
Ossabaw02725	cytochrome c oxidase subunit 5B, mitochondrial-like; K02265 cytochrome c oxidase subunit 5b
Ossabaw02795	IRS2; LOW QUALITY PROTEIN: insulin receptor substrate 2
Ossabaw03020	ERN1; serine/threonine-protein kinase/endoribonuclease IRE1
Ossabaw03083	ADIPOQ; adiponectin, C1Q and collagen domain containing
Ossabaw03156	MLX; max-like protein X isoform X1
Ossabaw03589	CYCS; cytochrome c
Ossabaw03621	CYCS; cytochrome c
Ossabaw03875	SREBF1; sterol regulatory element-binding protein 1
Ossabaw03999	cytochrome c-like; K08738 cytochrome c
Ossabaw04122	NDUFA4; cytochrome c oxidase subunit NDUFA4
Ossabaw04141	cytochrome b-c1 complex subunit 1, mitochondrial isoform X4;
Ossabaw04263	UQCRB; ubiquinol-cytochrome c reductase binding protein
Ossabaw04544	PIK3CB; phosphatidylinositol 4,5-bisphosphate 3-kinase catalytic subunit beta isoform isoform X1
Ossabaw04760	PIK3CA; phosphatidylinositol 4,5-bisphosphate 3-kinase catalytic subunit alpha isoform
Ossabaw04768	NDUFB5; NADH dehydrogenase [ubiquinone] 1 beta subcomplex subunit 5, mitochondrial isoform X1
Ossabaw04844	ADIPOQ; adiponectin precursor
Ossabaw04970	NDUFB4; NADH dehydrogenase [ubiquinone] 1 beta subcomplex subunit 4
Ossabaw04976	GSK3B; glycogen synthase kinase 3 beta
Ossabaw05346	NDUFV3; NADH dehydrogenase [ubiquinone] flavoprotein 3, mitochondrial isoform X1
Ossabaw05558	CYCS; cytochrome c
Ossabaw05655	MLXIP; MLX-interacting protein isoform X1
Ossabaw05693	PRKAB1; 5'-AMP-activated protein kinase subunit beta-1
Ossabaw05720	cytochrome c oxidase subunit 7C, mitochondrial; K02272 cytochrome c oxidase subunit 7c
Ossabaw05754	COX6A1; cytochrome c oxidase subunit VIa polypeptide 1
Ossabaw05822	XBP1; LOW QUALITY PROTEIN: X-box-binding protein 1
Ossabaw05838	cytochrome b-c1 complex subunit 9; K00419 ubiquinol-cytochrome c reductase subunit 9
Ossabaw06030	NDUFA1; NADH dehydrogenase [ubiquinone] 1 alpha subcomplex subunit 1
Ossabaw06268	MAPK8; mitogen-activated protein kinase 8
Ossabaw06341	FAS; tumor necrosis factor receptor superfamily member 6 precursor
Ossabaw06450	NDUFB8; NADH dehydrogenase [ubiquinone] 1 beta subcomplex subunit 8, mitochondrial
Ossabaw06552	CASP7; caspase-7 isoform X1
Ossabaw06553	CASP7, Caspase-7; caspase 7
Ossabaw06697	CYP2E1; cytochrome P450 2E1
Ossabaw06774	adiponectin-like; K07296 adiponectin
Ossabaw06903	CASP3; caspase-3
Ossabaw07287	NDUFB3; NADH dehydrogenase [ubiquinone] 1 beta subcomplex subunit 3 isoform X2
Ossabaw07290	CASP8; caspase-8
Ossabaw07325	NDUFS1; NADH-ubiquinone oxidoreductase 75 kDa subunit, mitochondrial
Ossabaw07373	cytochrome c, somatic; K08738 cytochrome c
Ossabaw07418	PRKAG3; 5'-AMP-activated protein kinase subunit gamma-3
Ossabaw07480	IRS1; insulin receptor substrate 1
Ossabaw07574	NDUFA10; NADH dehydrogenase [ubiquinone] 1 alpha subcomplex subunit 10, mitochondrial
Ossabaw07705	PRKAA1; protein kinase AMP-activated catalytic subunit alpha 1
Ossabaw07751	NDUFS4; NADH dehydrogenase [ubiquinone] iron-sulfur protein 4, mitochondrial isoform X1
Ossabaw07827	PIK3R1; phosphoinositide-3-kinase regulatory subunit 1
Ossabaw07934	ADIPOQ; adiponectin, C1Q and collagen domain containing
Ossabaw08016	NDUFS6; NADH dehydrogenase [ubiquinone] iron-sulfur protein 6, mitochondrial
Ossabaw08037	SDHA; succinate dehydrogenase [ubiquinone] flavoprotein subunit, mitochondrial isoform X1
Ossabaw08110	IKBKB; inhibitor of nuclear factor kappa-B kinase subunit beta
Ossabaw08145	CYTB; cytochrome b
Ossabaw08336	cytochrome c oxidase subunit 4 isoform 2, mitochondrial isoform X1;
Ossabaw08385	ITCH; itchy E3 ubiquitin protein ligase
Ossabaw08590	cytochrome c oxidase subunit 6A1, mitochondrial;
Ossabaw08738	PRKAG2; protein kinase AMP-activated non-catalytic subunit gamma 2
Ossabaw08832	NDUFB2; NADH dehydrogenase [ubiquinone] 1 beta subcomplex subunit 2, mitochondrial
Ossabaw08927	LEP; leptin precursor
Ossabaw08941	CYCS; cytochrome c
Ossabaw08955	NDUFA5; NADH dehydrogenase [ubiquinone] 1 alpha subcomplex subunit 5 isoform X1
Ossabaw09097	CYCS; cytochrome c
Ossabaw09273	NDUFS8; NADH dehydrogenase [ubiquinone] iron-sulfur protein 8, mitochondrial isoform X1
Ossabaw09281	NDUFV1; NADH dehydrogenase [ubiquinone] flavoprotein 1, mitochondrial
Ossabaw09358	RELA; transcription factor p65
Ossabaw09361	MAP3K11; mitogen-activated protein kinase kinase kinase 11
Ossabaw09424	cytochrome c oxidase subunit 8A, mitochondrial;
Ossabaw09622	NDUFS3; NADH dehydrogenase [ubiquinone] iron-sulfur protein 3, mitochondrial
Ossabaw09631	NR1H3; oxysterols receptor LXR-alpha
Ossabaw10043	NDUFA13; NADH dehydrogenase [ubiquinone] 1 alpha subcomplex subunit 13
Ossabaw10086	Pik3r2; phosphoinositide-3-kinase regulatory subunit 2
Ossabaw10202	NDUFB7; NADH dehydrogenase [ubiquinone] 1 beta subcomplex subunit 7
Ossabaw10392	NDUFA7; NADH dehydrogenase [ubiquinone] 1 alpha subcomplex subunit 7
Ossabaw10425	INSR; insulin receptor isoform X1
Ossabaw10433	cytochrome c-like; K08738 cytochrome c
Ossabaw10546	cytochrome b-c1 complex subunit 10;
Ossabaw10612	MAPK9; mitogen-activated protein kinase 9
Ossabaw10631	cytochrome c-like; K08738 cytochrome c
Ossabaw10759	cytochrome c oxidase subunit 7C, mitochondrial;
Ossabaw10840	COX1; cytochrome c oxidase subunit I
Ossabaw10841	COX2; cytochrome c oxidase subunit II
Ossabaw10843	COX3; cytochrome c oxidase subunit III
Ossabaw10871	NDUFA4; NDUFA4, mitochondrial complex associated
Ossabaw10929	COX3; cytochrome c oxidase subunit III
Ossabaw10960	cytochrome b-c1 complex subunit 8;
Ossabaw11051	NDUFA2; NADH dehydrogenase [ubiquinone] 1 alpha subcomplex subunit 2
Ossabaw11190	RAC1; ras-related C3 botulinum toxin substrate 1
Ossabaw11199	GB18611; uncharacterized LOC726760
Ossabaw11333	TBL2, MLXIPL; transducin beta like 2
Ossabaw11334	MLXIPL; carbohydrate-responsive element-binding protein isoform X4
Ossabaw11384	cytochrome c oxidase subunit 6A2, mitochondrial;
Ossabaw11507	NDUFAB1; acyl carrier protein, mitochondrial
Ossabaw11523	cytochrome b-c1 complex subunit 2, mitochondrial;
Ossabaw11584	NADH dehydrogenase [ubiquinone] 1 alpha subcomplex subunit 5 isoform X1;
Ossabaw11729	NADH dehydrogenase [ubiquinone] 1 beta subcomplex subunit 10 isoform X1;
Ossabaw11756	NDUFA2; NADH dehydrogenase [ubiquinone] 1 alpha subcomplex subunit 2
Ossabaw11844	IL1B; interleukin-1 beta precursor
Ossabaw11845	IL1A; interleukin-1 alpha precursor
Ossabaw11864	BCL2L11; BCL2 like 11
Ossabaw11965	COX5B; cytochrome c oxidase subunit 5B, mitochondrial precursor
Ossabaw11979	EIF2AK3; eukaryotic translation initiation factor 2-alpha kinase 3
Ossabaw12114	NADH dehydrogenase [ubiquinone] 1 alpha subcomplex subunit 4-like;
Ossabaw12261	cytochrome c oxidase subunit 7A-related protein, mitochondrial isoform X4;
Ossabaw12332	cytochrome c-like; K08738 cytochrome c
Ossabaw12538	cytochrome c1, heme protein, mitochondrial;
Ossabaw12627	NDUFB9; NADH dehydrogenase [ubiquinone] 1 beta subcomplex subunit 9
Ossabaw12733	COX6C; cytochrome c oxidase subunit 6C
Ossabaw12752	cytochrome b-c1 complex subunit 7-like;
Ossabaw12861	succinate dehydrogenase [ubiquinone] flavoprotein subunit, mitochondrial;
Ossabaw13063	SDHC; succinate dehydrogenase cytochrome b560 subunit, mitochondrial
Ossabaw13070	NDUFS2; LOW QUALITY PROTEIN: NADH dehydrogenase [ubiquinone] iron-sulfur protein 2, mitochondrial
Ossabaw13085	SDHD; succinate dehydrogenase complex subunit D
Ossabaw13227	PKLR; pyruvate kinase PKLR isoform X1
Ossabaw13258	IL6R; interleukin-6 receptor subunit alpha precursor
Ossabaw13383	PRKAB2; 5'-AMP-activated protein kinase subunit beta-2
Ossabaw13579	putative NADH oxidoreductase, F subunit;
Ossabaw13679	PPARA; peroxisome proliferator-activated receptor alpha
Ossabaw13722	NDUFA6; NADH dehydrogenase [ubiquinone] 1 alpha subcomplex subunit 6
Ossabaw13768	ATF4; cyclic AMP-dependent transcription factor ATF-4
Ossabaw13881	PRKAG1; protein kinase AMP-activated non-catalytic subunit gamma 1
Ossabaw13892	ADIPOQ; adiponectin
Ossabaw14117	NDUFA4L2; NADH dehydrogenase [ubiquinone] 1 alpha subcomplex subunit 4-like 2
Ossabaw14125	DDIT3; DNA damage-inducible transcript 3 protein
Ossabaw14500	TNFRSF1A; tumor necrosis factor receptor superfamily member 1A precursor
Ossabaw14508	NDUFA9; NADH dehydrogenase [ubiquinone] 1 alpha subcomplex subunit 9, mitochondrial
Ossabaw14546	ADIPOR2; adiponectin receptor protein 2
Ossabaw14559	BID; BH3-interacting domain death agonist
Ossabaw14601	RNA polymerase II-associated protein 3-like;
Ossabaw14645	cytochrome c oxidase subunit 7B, mitochondrial; K02271 cytochrome c oxidase subunit 7b
Ossabaw14711	NDUFA12; NADH dehydrogenase [ubiquinone] 1 alpha subcomplex subunit 12
Ossabaw14839	cytochrome c oxidase subunit 4 isoform 1, mitochondrial; K02263 cytochrome c oxidase subunit 4
Ossabaw15113	cytochrome c oxidase subunit 6B1 isoform X2; K02267 cytochrome c oxidase subunit 6b
Ossabaw15149	cytochrome b-c1 complex subunit Rieske, mitochondrial;
Ossabaw15173	CEBPA; CCAAT/enhancer-binding protein alpha
Ossabaw15221	cytochrome c oxidase subunit 6B1; K02267 cytochrome c oxidase subunit 6b
Ossabaw15250	COX7A1; cytochrome c oxidase subunit 7A1, mitochondrial precursor
Ossabaw15335	AKT2; RAC-beta serine/threonine-protein kinase
Ossabaw15360	TGFB1; transforming growth factor beta-1 precursor
Ossabaw15590	UQCRB; ubiquinol-cytochrome c reductase binding protein
Ossabaw15627	GSK3A; glycogen synthase kinase-3 alpha
Ossabaw15649	NDUFA3; NADH dehydrogenase [ubiquinone] 1 alpha subcomplex subunit 3
Ossabaw15755	cytochrome c oxidase subunit 6B2; K02267 cytochrome c oxidase subunit 6b
Ossabaw15963	PIK3CD; phosphatidylinositol 4,5-bisphosphate 3-kinase catalytic subunit delta isoform isoform X1
Ossabaw16049	SDHB; succinate dehydrogenase [ubiquinone] iron-sulfur subunit, mitochondrial precursor
Ossabaw16107	CDC42; cell division control protein 42 homolog
Ossabaw16161	hypothetical protein; K07297 adiponectin receptor
Ossabaw16356	NDUFS5; NADH dehydrogenase [ubiquinone] iron-sulfur protein 5
Ossabaw16400	NDUFV2; NADH dehydrogenase [ubiquinone] flavoprotein 2, mitochondrial
Ossabaw16648	LEPR; leptin receptor precursor
Ossabaw16649	leptin receptor-like; K05062 leptin receptor
Ossabaw16681	JUN; Jun proto-oncogene, AP-1 transcription factor subunit
Ossabaw16691	PRKAA2; 5'-AMP-activated protein kinase catalytic subunit alpha-2
Ossabaw16787	cytochrome b-c1 complex subunit 6, mitochondrial isoform X1;
Ossabaw16793	phosphatidylinositol 3-kinase regulatory subunit gamma isoform X1;
Ossabaw17141	TNF; tumor necrosis factor
Ossabaw17454	hypothetical protein; K07297 adiponectin receptor
Ossabaw17509	NDUFA3; NADH dehydrogenase [ubiquinone] 1 alpha subcomplex subunit 3 isoform X2
Ossabaw17606	cytochrome c oxidase subunit 7B, mitochondrial; K02271 cytochrome c oxidase subunit 7b
Ossabaw17627	cytochrome c oxidase subunit 5A, mitochondrial; K02264 cytochrome c oxidase subunit 5a
Ossabaw17660	NDUFA4; cytochrome c oxidase subunit NDUFA4
Ossabaw17984	EIF2S1; eukaryotic translation initiation factor 2 subunit alpha
Ossabaw18069	succinate dehydrogenase [ubiquinone] flavoprotein subunit, mitochondrial;
Ossabaw18149	NDUFB1; NADH dehydrogenase [ubiquinone] 1 beta subcomplex subunit 1
Ossabaw18162	cytochrome c oxidase subunit 8C, mitochondrial;
Ossabaw18312	ADIPOQ; adiponectin
Ossabaw18398	COX3; cytochrome c oxidase subunit III
Ossabaw18413	cytochrome c oxidase subunit 7B2, mitochondrial;
Ossabaw18625	CXCL8; interleukin-8 precursor
Ossabaw18754	NDUFC1; NADH dehydrogenase [ubiquinone] 1 subunit C1, mitochondrial
Ossabaw18901	NFKB1; nuclear factor NF-kappa-B p105 subunit
Ossabaw18979	MAPK10; mitogen-activated protein kinase 10 isoform X3
Ossabaw19019	adiponectin receptor protein-like; K07297 adiponectin receptor
Ossabaw19318	NDUFC2; NADH dehydrogenase [ubiquinone] 1 subunit C2
Ossabaw19443	CYCS; cytochrome c
Ossabaw19488	SDHD; succinate dehydrogenase complex subunit D
Ossabaw19576	adiponectin-like; K07296 adiponectin
Ossabaw19752	NADH dehydrogenase [ubiquinone] 1 alpha subcomplex subunit 5-like;
Ossabaw19881	NDUFA4; cytochrome c oxidase subunit NDUFA4
Ossabaw19927	IL6; interleukin-6 precursor
Ossabaw20069	FASLG; tumor necrosis factor ligand superfamily member 6
Ossabaw20355	COX2; cytochrome c oxidase subunit II
Ossabaw20389	COX1; cytochrome c oxidase subunit I
Ossabaw20390	COX2; cytochrome c oxidase subunit II
Ossabaw20464	NDUFB11; NADH:ubiquinone oxidoreductase subunit B11
Ossabaw20469	cytochrome c oxidase subunit NDUFA4;
Ossabaw20623	CYCS; cytochrome c
Ossabaw20665	cytochrome c oxidase subunit 7B, mitochondrial;
Ossabaw20667	cytochrome c; K08738 cytochrome c
Ossabaw20902	NDUFA1; NADH dehydrogenase [ubiquinone] 1 alpha subcomplex subunit 1
