# Supplementary material for: The genome of the naturally evolved obesity-prone Ossabaw miniature pig
Source: iScience. 2021 Sep 3;24(9):103081. doi: 10.1016/j.isci.2021.103081 (PMC8455653; doi:10.1016/j.isci.2021.103081)
Supplement: Table S17. List of 196 positively selected genes, related to Figure 2 [file mmc4.xlsx]

## Sheet: psg.lst
List of 196 positively selected genes
Gene ID	Description from KEGG or Trembl databases
Ossabaw00018	uncharacterized LOC107342837; K10809 thyroglobulin
Ossabaw00263	MCM9; minichromosome maintenance 9 homologous recombination repair factor; K10738 DNA helicase MCM9 [EC:3.6.4.12]
Ossabaw00340	ORC3; origin recognition complex subunit 3 isoform X1; K02605 origin recognition complex subunit 3
Ossabaw00376	UFL1; E3 UFM1-protein ligase 1; K22755 E3 UFM1-protein ligase 1 [EC:2.3.2.-]
Ossabaw00524	unnamed protein product; K13912 deleted in malignant brain tumors 1 protein
Ossabaw00766	SECISBP2; SECIS binding protein 2; K19539 selenocysteine insertion sequence-binding protein 2
Ossabaw00879	IVD; isovaleryl-CoA dehydrogenase, mitochondrial; K00253 isovaleryl-CoA dehydrogenase [EC:1.3.8.4]
Ossabaw00889	EIF2AK4; eIF-2-alpha kinase GCN2 isoform X1; K16196 eukaryotic translation initiation factor 2-alpha kinase 4 [EC:2.7.11.1]
Ossabaw01007	CD226; CD226 antigen isoform X1; K06567 CD226 antigen
Ossabaw01169	PYGL; glycogen phosphorylase, liver form; K00688 glycogen phosphorylase [EC:2.4.1.1]
Ossabaw01222	ARID4A; AT-rich interactive domain-containing protein 4A; K19194 AT-rich interactive domain-containing protein 4A
Ossabaw01379	KDM4C; lysine-specific demethylase 4C isoform X1; K06709 jumonji domain-containing protein 2 [EC:1.14.11.-]
Ossabaw01446	GDA; guanine deaminase; K01487 guanine deaminase [EC:3.5.4.3]
Ossabaw01875	Fam20b; glycosaminoglycan xylosylkinase isoform X1; K20825 glycosaminoglycan xylosylkinase [EC:2.7.1.-]
Ossabaw01987	UCHL5; ubiquitin carboxyl-terminal hydrolase isozyme L5; K05610 ubiquitin carboxyl-terminal hydrolase L5 [EC:3.4.19.12]
Ossabaw02309	MCM10; protein MCM10 homolog isoform X1; K10736 minichromosome maintenance protein 10
Ossabaw02374	GATA3; trans-acting T-cell-specific transcription factor GATA-3 isoform X1; K17895 GATA-binding protein 3
Ossabaw02390	ASB13; ankyrin repeat and SOCS box protein 13 isoform X3; K10335 ankyrin repeat and SOCS box protein 13
Ossabaw02400	PITRM1; presequence protease, mitochondrial isoform X1; K06972 presequence protease [EC:3.4.24.-]
Ossabaw02416	CENPJ; centromere protein J isoform X1; K11502 centromere protein J
Ossabaw02571	RB1; retinoblastoma-associated protein; K06618 retinoblastoma-associated protein
Ossabaw02696	ACOD1; cis-aconitate decarboxylase isoform X1; K17724 aconitate decarboxylase [EC:4.1.1.6]
Ossabaw02829	UPF3A; regulator of nonsense transcripts 3A isoform X1; K14328 regulator of nonsense transcripts 3
Ossabaw03080	NMT1; glycylpeptide N-tetradecanoyltransferase 1; K00671 glycylpeptide N-tetradecanoyltransferase [EC:2.3.1.97]
Ossabaw03227	TNS4; tensin-4; K18080 tensin
Ossabaw03257	MED1; mediator of RNA polymerase II transcription subunit 1 isoform X2; K15144 mediator of RNA polymerase II transcription subunit 1
Ossabaw03485	UNC45B; protein unc-45 homolog B; K21991 protein unc-45
Ossabaw03545	Supt6h; SPT6 homolog, histone chaperone; K11292 transcription elongation factor SPT6
Ossabaw03864	TOP3A; DNA topoisomerase 3-alpha isoform X1; K03165 DNA topoisomerase III [EC:5.99.1.2]
Ossabaw04031	MYRIP; rab effector MyRIP; K22237 Rab effector MyRIP
Ossabaw04124	MAP4; microtubule-associated protein 4 isoform X6; K10431 microtubule-associated protein 4
Ossabaw04238	PPM1M; protein phosphatase 1M isoform X1; K17507 protein phosphatase 1M [EC:3.1.3.16]
Ossabaw04368	ITPR1; inositol 1,4,5-trisphosphate receptor type 1; K04958 inositol 1,4,5-triphosphate receptor type 1
Ossabaw04380	unnamed protein product; K06840 semaphorin 3
Ossabaw04402	IL17RC; interleukin-17 receptor C isoform X9; K05166 interleukin 17 receptor C
Ossabaw04490	MCM2; DNA replication licensing factor MCM2; K02540 DNA replication licensing factor MCM2 [EC:3.6.4.12]
Ossabaw04525	STAG1; cohesin subunit SA-1 isoform X1; K06671 cohesin complex subunit SA-1/2
Ossabaw04664	peptidyl-prolyl cis-trans isomerase G-like; K09566 peptidyl-prolyl isomerase G (cyclophilin G) [EC:5.2.1.8]
Ossabaw04724	SKIL; ski-like protein isoform X1; K18499 Ski-like protein
Ossabaw04906	PCYT1A; choline-phosphate cytidylyltransferase A isoform X1; K00968 choline-phosphate cytidylyltransferase [EC:2.7.7.15]
Ossabaw04962	FBXO40; F-box only protein 40; K10315 F-box protein 40
Ossabaw05203	JAM2; junctional adhesion molecule B; K06735 junctional adhesion molecule 2
Ossabaw05356	RRP1; ribosomal RNA processing protein 1 homolog A isoform X1; K14849 ribosomal RNA-processing protein 1
Ossabaw05369	PFKL; ATP-dependent 6-phosphofructokinase, liver type; K00850 6-phosphofructokinase 1 [EC:2.7.1.11]
Ossabaw05427	XPO7; exportin-7; K18460 exportin-7
Ossabaw05509	pappa2; pappalysin-2; K08647 pappalysin-2 [EC:3.4.24.-]
Ossabaw05528	FDFT1; squalene synthase; K00801 farnesyl-diphosphate farnesyltransferase [EC:2.5.1.21]
Ossabaw05553	NEK1; serine/threonine-protein kinase Nek1 isoform X1; K08857 NIMA (never in mitosis gene a)-related kinase 1/4/5 [EC:2.7.11.1]
Ossabaw05581	unnamed protein product; K11661 helicase SRCAP [EC:3.6.4.-]
Ossabaw05685	CUX2; homeobox protein cut-like 2; K09313 homeobox protein cut-like
Ossabaw05687	SH2B3; SH2B adapter protein 3 isoform X3; K12459 SH2B adaptor protein 1/3
Ossabaw05702	uncharacterized LOC101069306; K06081 poliovirus receptor-related protein 1
Ossabaw05825	uncharacterized protein LOC110249554; K13912 deleted in malignant brain tumors 1 protein
Ossabaw05828	EWSR1; RNA-binding protein EWS; K13209 RNA-binding protein EWS
Ossabaw05969	UFD1L; ubiquitin fusion degradation 1 like (yeast); K14016 ubiquitin fusion degradation protein 1
Ossabaw06012	lvsB; BEACH domain-containing protein; K22262 WD repeat and FYVE domain-containing protein 3
Ossabaw06270	WD repeat and FYVE domain-containing protein 3-like; K22262 WD repeat and FYVE domain-containing protein 3
Ossabaw06280	OGDHL; LOW QUALITY PROTEIN: 2-oxoglutarate dehydrogenase-like, mitochondrial; K00164 2-oxoglutarate dehydrogenase E1 component [EC:1.2.4.2]
Ossabaw06284	NCOA4; nuclear receptor coactivator 4; K09289 nuclear receptor coactivator 4
Ossabaw06360	TNKS2; tankyrase 2; K10799 tankyrase [EC:2.4.2.30]
Ossabaw06369	EXOC6; exocyst complex component 6 isoform X2; K19985 exocyst complex component 6
Ossabaw06514	COL17A1; collagen alpha-1(XVII) chain; K07603 collagen, type XVII, alpha
Ossabaw06573	ENO4; enolase 4 isoform X1; K01689 enolase [EC:4.2.1.11]
Ossabaw06603	DDHD2; DDHD domain containing 2; K16545 phospholipase DDHD2 [EC:3.1.1.-]
Ossabaw07002	UGGT1; UDP-glucose:glycoprotein glucosyltransferase 1 isoform X1; K11718 UDP-glucose:glycoprotein glucosyltransferase [EC:2.4.1.-]
Ossabaw07153	AGPS; alkyldihydroxyacetonephosphate synthase, peroxisomal isoform X2; K00803 alkyldihydroxyacetonephosphate synthase [EC:2.5.1.26]
Ossabaw07169	CWC22; pre-mRNA-splicing factor CWC22 homolog; K13100 pre-mRNA-splicing factor CWC22
Ossabaw07418	PRKAG3; 5'-AMP-activated protein kinase subunit gamma-3; K07200 5'-AMP-activated protein kinase, regulatory gamma subunit
Ossabaw07535	INPP5D; phosphatidylinositol 3,4,5-trisphosphate 5-phosphatase 1 isoform X1; K03084 phosphatidylinositol-3,4,5-trisphosphate 5-phosphatase 1 [EC:3.1.3.86]
Ossabaw07699	FYB; FYN-binding protein isoform X4; K17698 FYN binding protein
Ossabaw07970	GEMIN5; gem-associated protein 5 isoform X1; K13133 gem associated protein 5
Ossabaw08012	unnamed protein product; K03514 non-canonical poly(A) RNA polymerase PAPD5/7 [EC:2.7.7.19]
Ossabaw08033	SLC9A3; solute carrier family 9 member A3; K12040 solute carrier family 9 (sodium/hydrogen exchanger), member 3
Ossabaw08284	NOP56; nucleolar protein 56; K14564 nucleolar protein 56
Ossabaw08438	CTNNBL1; beta-catenin-like protein 1 isoform X2; K12864 beta-catenin-like protein 1
Ossabaw08473	MYBL2; myb-related protein B; K21769 myb-related protein B
Ossabaw08629	VAPB; vesicle-associated membrane protein-associated protein B; K10707 vesicle-associated membrane protein-associated protein B
Ossabaw08644	SYCP2; synaptonemal complex protein 2 isoform X2; K19529 synaptonemal complex protein 2
Ossabaw08670	ARFGAP1; ADP-ribosylation factor GTPase-activating protein 1 isoform X1; K12492 ADP-ribosylation factor GTPase-activating protein 1
Ossabaw08756	ATG9B; autophagy-related protein 9B; K17907 autophagy-related protein 9
Ossabaw09019	ANLN; anillin isoform X1; K18621 actin-binding protein anillin
Ossabaw09062	WIPF3; LOW QUALITY PROTEIN: WAS/WASL-interacting protein family member 3; K19475 WAS/WASL-interacting protein
Ossabaw09320	DPP3; dipeptidyl peptidase 3 isoform X3; K01277 dipeptidyl-peptidase III [EC:3.4.14.4]
Ossabaw09321	PELI3; E3 ubiquitin-protein ligase pellino homolog 3 isoform X1; K11964 pellino [EC:2.3.2.27]
Ossabaw09557	CNTF; LOW QUALITY PROTEIN: ciliary neurotrophic factor; K05420 ciliary neurotrophic factor
Ossabaw09791	USH1C; LOW QUALITY PROTEIN: harmonin; K21877 harmonin
Ossabaw09833	USP47; ubiquitin specific peptidase 47; K11857 ubiquitin carboxyl-terminal hydrolase 47 [EC:3.4.19.12]
Ossabaw10128	CHERP; calcium homeostasis endoplasmic reticulum protein isoform X1; K12841 calcium homeostasis endoplasmic reticulum protein
Ossabaw10158	AKAP8; A-kinase anchor protein 8; K16525 A-kinase anchor protein 8
Ossabaw10227	CCDC130; coiled-coil domain-containing protein 130; K13115 coiled-coil domain-containing protein 130
Ossabaw10252	HOOK2; protein Hook homolog 2 isoform X2; K16611 protein HOOK2
Ossabaw10262	MAN2B1; lysosomal alpha-mannosidase isoform X2; K12311 lysosomal alpha-mannosidase [EC:3.2.1.24]
Ossabaw10352	KANK2; KN motif and ankyrin repeat domain-containing protein 2 isoform X1; K22808 KN motif and ankyrin repeat domain-containing protein
Ossabaw10697	GCNT4; beta-1,3-galactosyl-O-glycosyl-glycoprotein beta-1,6-N-acetylglucosaminyltransferase 4 isoform X3; K09663 beta-1,6-N-acetylglucosaminyltransferase 4 [EC:2.4.1.-]
Ossabaw10761	RASA1; ras GTPase-activating protein 1 isoform X1; K04352 Ras GTPase-activating protein 1
Ossabaw11074	hypothetical protein ; K14314 nuclear pore complex protein Nup210
Ossabaw11131	CSF1R; macrophage colony-stimulating factor 1 receptor isoform X1; K05090 macrophage colony-stimulating factor 1 receptor [EC:2.7.10.1]
Ossabaw11198	PMS2; mismatch repair endonuclease PMS2 isoform X1; K10858 DNA mismatch repair protein PMS2
Ossabaw11315	ZP3; zona pellucida sperm-binding protein 3 precursor; K19928 zona pellucida sperm-binding protein 3
Ossabaw11356	IQ motif and SEC7 domain-containing protein 2; K12495 IQ motif and SEC7 domain-containing protein
Ossabaw11583	ERCC4; LOW QUALITY PROTEIN: DNA repair endonuclease XPF; K10848 DNA excision repair protein ERCC-4 [EC:3.1.-.-]
Ossabaw11855	yth1; mRNA cleavage and polyadenylation specificity factor complex Yth1; K14404 cleavage and polyadenylation specificity factor subunit 4
Ossabaw11941	EIF5B; eukaryotic translation initiation factor 5B isoform X1; K03243 translation initiation factor 5B
Ossabaw12016	TCF7L1; transcription factor 7 like 1; K04490 transcription factor 7-like 1
Ossabaw12079	FBXO41; F-box only protein 41 isoform X1; K10316 F-box protein 41
Ossabaw12174	PAPOLG; poly(A) polymerase gamma isoform X1; K14376 poly(A) polymerase [EC:2.7.7.19]
Ossabaw12210	ASB3; ankyrin repeat and SOCS box protein 3; K10325 ankyrin repeat and SOCS box protein 3
Ossabaw12226	EPCAM; epithelial cell adhesion molecule precursor; K06737 epithelial cell adhesion molecule
Ossabaw12285	HNRNPLL; heterogeneous nuclear ribonucleoprotein L-like isoform X1; K13159 heterogeneous nuclear ribonucleoprotein L
Ossabaw12300	aldehyde oxidase 1-like; K00157 aldehyde oxidase [EC:1.2.3.1]
Ossabaw12337	WDR43; WD repeat-containing protein 43; K14546 U3 small nucleolar RNA-associated protein 5
Ossabaw12378	vacuolar protein sorting-associated protein 26 containing protein; K18466 vacuolar protein sorting-associated protein 26
Ossabaw12403	EFR3B; EFR3 homolog B; K21842 protein EFR3
Ossabaw12418	ubxn2a, ubxd4, ubxn2a-a, ubxn2a-b; UBX domain protein 2A; K14012 UBX domain-containing protein 1
Ossabaw12483	ITGB1BP1; integrin beta-1-binding protein 1 isoform X2; K20058 integrin beta-1-binding protein 1
Ossabaw12595	TG; thyroglobulin precursor; K10809 thyroglobulin
Ossabaw12718	UBR5; ubiquitin protein ligase E3 component n-recognin 5; K10593 E3 ubiquitin-protein ligase EDD1 [EC:2.3.2.26]
Ossabaw12890	EYA1; eyes absent homolog 1 isoform X1; K15616 eyes absent homolog 1 [EC:3.1.3.48]
Ossabaw12953	TGS1; LOW QUALITY PROTEIN: trimethylguanosine synthase; K14292 trimethylguanosine synthase [EC:2.1.1.-]
Ossabaw13063	SDHC; succinate dehydrogenase cytochrome b560 subunit, mitochondrial; K00236 succinate dehydrogenase (ubiquinone) cytochrome b560 subunit
Ossabaw13084	F11R; junctional adhesion molecule A precursor; K06089 junctional adhesion molecule 1
Ossabaw13458	MOV10; Mov10 RISC complex RNA helicase; K18422 helicase MOV-10 [EC:3.6.4.13]
Ossabaw13547	EXTL2; exostosin-like 2; K02369 alpha-1,4-N-acetylglucosaminyltransferase EXTL2 [EC:2.4.1.223]
Ossabaw13565	PTBP2; polypyrimidine tract-binding protein 2 isoform X1; K14948 polypyrimidine tract-binding protein 2
Ossabaw13712	ARFGAP3; ADP-ribosylation factor GTPase-activating protein 3 isoform X1; K12493 ADP-ribosylation factor GTPase-activating protein 2/3
Ossabaw13737	XRCC6; X-ray repair cross-complementing protein 6; K10884 ATP-dependent DNA helicase 2 subunit 1
Ossabaw13894	spermatogenesis-associated serine-rich protein 2-like; K03211 ETS translocation variant 6/7
Ossabaw14323	RECQL; ATP-dependent DNA helicase Q1; K10899 ATP-dependent DNA helicase Q1 [EC:3.6.4.12]
Ossabaw14398	STYK1; LOW QUALITY PROTEIN: tyrosine-protein kinase STYK1; K17510 tyrosine-protein kinase STYK1 [EC:2.7.10.2]
Ossabaw14489	NOP2; probable 28S rRNA (cytosine(4447)-C(5))-methyltransferase; K14835 25S rRNA (cytosine2870-C5)-methyltransferase [EC:2.1.1.310]
Ossabaw14811	CDT1; DNA replication factor Cdt1; K10727 chromatin licensing and DNA replication factor 1
Ossabaw14812	PIEZO1; piezo-type mechanosensitive ion channel component 1 isoform X1; K22128 piezo-type mechanosensitive ion channel component 1/2
Ossabaw14893	GABARAPL2; gamma-aminobutyric acid receptor-associated protein-like 2; K08341 GABA(A) receptor-associated protein
Ossabaw14989	CCDC102A; coiled-coil domain-containing protein 102A isoform X2; K16759 coiled-coil domain-containing protein 102A
Ossabaw15088	NFATC3; nuclear factor of activated T-cells, cytoplasmic 3 isoform X1; K17333 nuclear factor of activated T-cells, cytoplasmic 3
Ossabaw15730	SIGLEC14; LOW QUALITY PROTEIN: sialic acid-binding Ig-like lectin 14; K06549 sialic acid binding Ig-like lectin 5/14
Ossabaw15738	TMEM190; transmembrane protein 190; K20317 c-Jun-amino-terminal kinase-interacting protein 4
Ossabaw16123	TCEA2; transcription elongation factor A2; K03145 transcription elongation factor S-II
Ossabaw16319	AGO3; protein argonaute-3; K11593 eukaryotic translation initiation factor 2C
Ossabaw16669	DNA polymerase kappa; K03511 DNA polymerase kappa [EC:2.7.7.7]
Ossabaw16717	HSPB11; intraflagellar transport protein 25 homolog isoform X2; K19369 heat shock protein beta-11
Ossabaw17260	C7H6orf125; uncharacterized protein LOC100153818; K17682 mitochondrial nucleoid factor 1
Ossabaw17407	SLC35B2; adenosine 3'-phospho 5'-phosphosulfate transporter 1; K15276 solute carrier family 35 (adenosine 3'-phospho 5'-phosphosulfate transporter), member B2
Ossabaw17421	PLA2G7; platelet-activating factor acetylhydrolase isoform 1 precursor; K01062 platelet-activating factor acetylhydrolase [EC:3.1.1.47]
Ossabaw17541	CRTC3; CREB-regulated transcription coactivator 3 isoform X1; K16334 CREB-regulated transcription coactivator 3
Ossabaw17545	MAN2A2; alpha-mannosidase 2x isoform X6; K01231 alpha-mannosidase II [EC:3.2.1.114]
Ossabaw17716	AP4S1; adaptor related protein complex 4 sigma 1 subunit; K12403 AP-4 complex subunit sigma-1
Ossabaw17770	DCAF11; DDB1- and CUL4-associated factor 11 isoform X1; K11801 WD repeat-containing protein 23
Ossabaw18350	ERAD-associated E3 ubiquitin-protein ligase component HRD3A; K14026 SEL1 protein
Ossabaw18538	EXOC1; exocyst complex component 1; K19983 exocyst complex component 1
Ossabaw18644	g3bp1; G3BP stress granule assembly factor 1; K17265 Ras GTPase-activating protein-binding protein 1 [EC:3.6.4.12 3.6.4.13]
Ossabaw18658	putative zip1; putative ZIP1 protein; K20478 golgin subfamily B member 1
Ossabaw18813	EXOSC9; exosome complex component RRP45 isoform X1; K03678 exosome complex component RRP45
Ossabaw18984	WDFY3; LOW QUALITY PROTEIN: WD repeat and FYVE domain-containing protein 3; K22262 WD repeat and FYVE domain-containing protein 3
Ossabaw18985	CDS1; phosphatidate cytidylyltransferase 1; K00981 phosphatidate cytidylyltransferase [EC:2.7.7.41]
Ossabaw19075	ILK; integrin-linked protein kinase isoform X2; K06272 integrin-linked kinase [EC:2.7.11.1]
Ossabaw19251	FCHSD2; F-BAR and double SH3 domains protein 2 isoform X1; K20125 F-BAR and double SH3 domains protein
Ossabaw19528	CEP164; centrosomal protein of 164 kDa isoform X1; K16462 centrosomal protein CEP164
Ossabaw19550	HYOU1; hypoxia up-regulated 1; K09486 hypoxia up-regulated 1
Ossabaw19706	NCAPD3; condensin-2 complex subunit D3 isoform X1; K11491 condensin-2 complex subunit D3
Ossabaw20098	SEC16B; protein transport protein Sec16B isoform X1; K20353 COPII coat assembly protein SEC16
Ossabaw20113	TDRD5; LOW QUALITY PROTEIN: tudor domain-containing protein 5; K18407 tudor domain-containing protein 5
Ossabaw20118	CEP350; LOW QUALITY PROTEIN: centrosome-associated protein 350; K16768 centrosomal protein CEP350
Ossabaw20166	PTGS2; prostaglandin G/H synthase 2 precursor; K11987 prostaglandin-endoperoxide synthase 2 [EC:1.14.99.1]
Ossabaw20288	BMX; cytoplasmic tyrosine-protein kinase BMX isoform X1; K08896 cytoplasmic tyrosine-protein kinase BMX [EC:2.7.10.2]
Ossabaw20321	CNKSR2; connector enhancer of kinase suppressor of ras 2 isoform X1; K17536 connector enhancer of kinase suppressor of Ras 2
Ossabaw20547	HUWE1; E3 ubiquitin-protein ligase HUWE1 isoform X4; K10592 E3 ubiquitin-protein ligase HUWE1 [EC:2.3.2.26]
Ossabaw20639	histone deacetylase 8-like; K11405 histone deacetylase 8 [EC:3.5.1.98]
Ossabaw20930	STAG2; cohesin subunit SA-2; K06671 cohesin complex subunit SA-1/2
Ossabaw20948	SRCAP; helicase SRCAP; K11661 helicase SRCAP [EC:3.6.4.-]
Ossabaw00122	K9IQ17; Putative sam and sh3 domain-containing protein 1
Ossabaw04119	F1SNU2; Elongator complex protein 6
Ossabaw05500	F1RJR4; Nuclear GTPase, germinal center associated
Ossabaw05688	W5QA17; LsmAD domain-containing protein
Ossabaw06521	F1S5N5; Cilia-and flagella-associated protein 58
Ossabaw07036	L5LPW5; Death-associated protein-like 1
Ossabaw07109	F1S088; DDB1 and CUL4 associated factor 17
Ossabaw09617	G3SJJ6; Formin binding protein 4
Ossabaw10870	H2QRC4; Coiled-coil domain containing 112
Ossabaw11217	G1LI61; PDGFA associated protein 1
Ossabaw11415	F1RG73; Proline rich 14
Ossabaw11858	F1SU90; Transmembrane protein 87B
Ossabaw12500	F7BXW2; MYT1 domain-containing protein
Ossabaw12849	K9ISY5; Putative zinc finger protein
Ossabaw12985	L5LMS7; Kinesin-associated protein 3
Ossabaw12987	F1RSC9; Chromosome 4 C1orf112 homolog
Ossabaw13402	L8IMF7; Sperm-associated antigen 17
Ossabaw13591	F1S4F7; Glomulin, FKBP associated protein
Ossabaw14163	G1S5L6; Uncharacterized protein
Ossabaw14978	G1P056; Proteasome activator subunit 3 interacting protein 1
Ossabaw15040	K9IWL9; Putative transcription factor cbf beta subunit
Ossabaw16962	F1RUJ1; Uncharacterized protein
Ossabaw18165	F1PKW9; Family with sequence similarity 181 member A
Ossabaw18687	F1RSB1; Meiotic nuclear division protein 1 homolog
Ossabaw20504	F6PXP8; Coiled-coil domain containing 120
Ossabaw20945	A0A0B8RSA6; SAM and SH3 domain containing 3
