# Supplementary material for: The genome of the naturally evolved obesity-prone Ossabaw miniature pig
Source: iScience. 2021 Sep 3;24(9):103081. doi: 10.1016/j.isci.2021.103081 (PMC8455653; doi:10.1016/j.isci.2021.103081)
Supplement: Table S19. List of 536 bins with high density genes and SNPs, related to Figure 3 [file mmc5.xlsx]

## Sheet: 536_high_density_bins
List of 536 bins with high density genes and SNPs
Chr_start_end	gene number	SNP number
1_1_500000	7	1696
1_500001_1000000	6	2733
1_25000001_25500000	5	804
1_26000001_26500000	5	1442
1_27000001_27500000	5	3524
1_31000001_31500000	14	2571
1_35500001_36000000	9	1276
1_39500001_40000000	5	920
1_57000001_57500000	8	1037
1_66000001_66500000	6	1950
1_71000001_71500000	5	1415
1_72500001_73000000	5	2242
1_75000001_75500000	6	1153
1_93000001_93500000	5	2836
1_99500001_100000000	5	813
1_103500001_104000000	5	1848
1_126000001_126500000	6	960
1_143500001_144000000	5	927
1_161500001_162000000	7	2527
1_163000001_163500000	11	1696
1_163500001_164000000	6	1358
1_164000001_164500000	6	2147
1_166000001_166500000	5	2396
1_184000001_184500000	6	892
1_184500001_185000000	6	810
1_187000001_187500000	6	1760
1_188500001_189000000	6	1810
1_191000001_191500000	7	1596
1_235500001_236000000	11	1691
1_236000001_236500000	16	1414
1_236500001_237000000	19	1804
1_238000001_238500000	6	1992
1_238500001_239000000	6	1764
1_239000001_239500000	7	2020
1_239500001_240000000	9	1929
1_240500001_241000000	6	2139
1_242000001_242500000	5	1625
1_243000001_243500000	8	1526
1_245500001_246000000	9	2138
1_246000001_246500000	7	1714
1_246500001_247000000	5	2254
1_254000001_254500000	6	1156
1_254500001_255000000	6	2833
1_255000001_255500000	6	2405
1_260500001_261000000	7	1834
1_262500001_263000000	10	4605
1_263000001_263500000	11	1840
1_263500001_264000000	10	890
1_265500001_266000000	10	927
1_268000001_268500000	16	2338
1_268500001_269000000	15	1434
1_269000001_269500000	21	1185
1_269500001_270000000	8	2500
1_271000001_271500000	9	4782
10_12500001_13000000	6	3794
10_13500001_14000000	9	1242
10_14000001_14500000	7	1918
10_15000001_15500000	7	3367
10_17000001_17500000	5	893
10_19000001_19500000	7	5841
10_19500001_20000000	6	1423
10_43000001_43500000	5	1427
10_45000001_45500000	5	3695
10_46500001_47000000	10	1524
10_59500001_60000000	6	1088
10_63500001_64000000	5	2873
10_65000001_65500000	13	1291
10_65500001_66000000	6	839
10_68500001_69000000	6	1345
11_68000001_68500000	5	3078
11_77000001_77500000	7	3678
12_7500001_8000000	7	3148
12_11000001_11500000	7	4479
12_11500001_12000000	7	1811
12_14500001_15000000	9	1556
12_16000001_16500000	7	1450
12_18000001_18500000	17	1027
12_19000001_19500000	20	1070
12_42000001_42500000	5	1053
12_42500001_43000000	10	1385
12_43500001_44000000	5	1125
12_44500001_45000000	26	2664
12_45000001_45500000	10	1428
12_45500001_46000000	8	1118
12_46000001_46500000	6	1851
12_46500001_47000000	6	3081
12_47000001_47500000	9	4060
12_47500001_48000000	15	2740
12_49000001_49500000	19	1126
12_52500001_53000000	39	1399
12_53000001_53500000	24	2913
12_53500001_54000000	9	4573
12_54500001_55000000	7	2897
12_58500001_59000000	7	2892
12_59000001_59500000	11	3030
12_59500001_60000000	6	4148
12_60000001_60500000	18	4883
12_60500001_61000000	14	2581
13_31000001_31500000	16	1022
13_31500001_32000000	22	1089
13_32500001_33000000	19	952
13_33500001_34000000	8	874
13_34000001_34500000	20	1140
13_34500001_35000000	16	1421
13_35000001_35500000	6	1167
13_35500001_36000000	5	1885
13_45000001_45500000	5	1581
13_108500001_109000000	7	1479
13_117000001_117500000	8	1133
13_121000001_121500000	6	1004
13_121500001_122000000	7	1688
13_124000001_124500000	6	1299
13_124500001_125000000	7	1502
13_125000001_125500000	5	1835
13_134000001_134500000	6	806
13_137500001_138000000	6	2797
13_147500001_148000000	8	897
13_150500001_151000000	5	1898
13_160500001_161000000	5	1178
13_161500001_162000000	9	1351
13_162000001_162500000	8	1647
13_192000001_192500000	5	1226
13_193500001_194000000	10	1566
13_206000001_206500000	9	1415
13_206500001_207000000	6	1257
13_207000001_207500000	22	1887
13_207500001_208000000	7	1097
14_1_500000	5	4052
14_500001_1000000	5	2594
14_4000001_4500000	5	3200
14_6000001_6500000	14	1670
14_6500001_7000000	10	2444
14_7000001_7500000	6	2800
14_7500001_8000000	6	4555
14_11000001_11500000	8	1566
14_11500001_12000000	6	1086
14_22000001_22500000	6	2389
14_23000001_23500000	6	1013
14_29000001_29500000	13	861
14_34500001_35000000	5	1023
14_38500001_39000000	12	1728
14_43000001_43500000	5	1114
14_44000001_44500000	7	1007
14_106500001_107000000	5	1203
14_107500001_108000000	7	1464
14_108500001_109000000	11	2628
14_109000001_109500000	6	2667
14_109500001_110000000	5	2369
14_110500001_111000000	7	2248
14_111000001_111500000	10	1381
14_111500001_112000000	5	1889
14_112000001_112500000	10	1702
14_112500001_113000000	8	1202
14_113000001_113500000	15	1132
14_113500001_114000000	8	1683
14_114000001_114500000	10	2488
14_115000001_115500000	7	820
14_121000001_121500000	6	873
14_124000001_124500000	6	3641
14_124500001_125000000	5	4604
14_126500001_127000000	6	3036
14_129000001_129500000	7	4207
14_132000001_132500000	12	2407
14_132500001_133000000	8	1447
14_134000001_134500000	6	3142
14_135000001_135500000	6	4635
14_141500001_142000000	12	804
15_24500001_25000000	5	1526
15_25000001_25500000	6	1233
15_101000001_101500000	6	869
15_128500001_129000000	5	1978
15_131000001_131500000	6	4251
15_131500001_132000000	7	2497
15_132000001_132500000	7	1503
15_133000001_133500000	10	1208
15_133500001_134000000	5	3591
15_134000001_134500000	6	2232
15_137000001_137500000	6	1307
15_137500001_138000000	11	1226
15_139000001_139500000	15	2745
15_140000001_140500000	14	1711
16_63000001_63500000	6	2002
16_65500001_66000000	8	2780
16_66000001_66500000	6	4338
16_68000001_68500000	5	3527
16_71000001_71500000	5	1280
16_71500001_72000000	9	4683
17_4500001_5000000	5	2027
17_10500001_11000000	5	1265
17_13500001_14000000	5	2801
17_14000001_14500000	5	1761
17_14500001_15000000	7	2587
17_26000001_26500000	7	1880
17_26500001_27000000	9	3177
17_28000001_28500000	5	3441
17_30000001_30500000	13	2203
17_32000001_32500000	8	1350
17_32500001_33000000	16	1543
17_33000001_33500000	5	1064
17_35000001_35500000	14	843
17_46000001_46500000	6	2770
17_46500001_47000000	9	2594
17_47500001_48000000	26	1127
17_48000001_48500000	18	2529
17_48500001_49000000	10	3209
17_57000001_57500000	5	1024
17_57500001_58000000	7	955
17_62500001_63000000	30	1803
18_1500001_2000000	6	3155
18_2500001_3000000	6	3961
18_5500001_6000000	6	1723
18_6000001_6500000	25	3678
18_6500001_7000000	16	3330
18_7000001_7500000	13	1841
18_7500001_8000000	12	4427
18_8000001_8500000	12	4208
18_9000001_9500000	7	858
18_10500001_11000000	6	1790
18_23500001_24000000	9	1722
2_500001_1000000	17	1251
2_1000001_1500000	16	1170
2_2000001_2500000	15	932
2_3000001_3500000	6	2229
2_3500001_4000000	5	953
2_4000001_4500000	8	2303
2_4500001_5000000	15	3621
2_5000001_5500000	25	2398
2_5500001_6000000	18	2309
2_6000001_6500000	29	2687
2_6500001_7000000	22	2332
2_7000001_7500000	28	1926
2_7500001_8000000	22	3811
2_8000001_8500000	13	917
2_10000001_10500000	18	2648
2_10500001_11000000	17	824
2_11500001_12000000	17	1847
2_12000001_12500000	17	2269
2_12500001_13000000	23	4333
2_13000001_13500000	18	3374
2_13500001_14000000	18	938
2_14000001_14500000	29	1209
2_27000001_27500000	5	3221
2_27500001_28000000	5	2913
2_40500001_41000000	11	1617
2_41000001_41500000	8	2177
2_53000001_53500000	12	1265
2_54000001_54500000	9	2250
2_60500001_61000000	8	1516
2_61000001_61500000	14	1196
2_61500001_62000000	17	1762
2_62000001_62500000	17	1043
2_62500001_63000000	14	2378
2_63000001_63500000	12	1935
2_63500001_64000000	12	2063
2_64000001_64500000	10	3024
2_64500001_65000000	12	1299
2_65000001_65500000	18	1209
2_65500001_66000000	6	1236
2_66000001_66500000	29	834
2_66500001_67000000	7	1533
2_67000001_67500000	26	2224
2_67500001_68000000	15	1770
2_68000001_68500000	15	2137
2_68500001_69000000	18	1259
2_69500001_70000000	12	1393
2_70500001_71000000	17	996
2_71000001_71500000	18	1022
2_72000001_72500000	12	1355
2_72500001_73000000	16	1058
2_73000001_73500000	16	1751
2_73500001_74000000	5	1489
2_74000001_74500000	18	1454
2_75000001_75500000	17	964
2_75500001_76000000	13	1962
2_76000001_76500000	18	1137
2_76500001_77000000	20	1117
2_77500001_78000000	26	955
2_78000001_78500000	8	1079
2_78500001_79000000	10	921
2_79500001_80000000	8	2013
2_80000001_80500000	16	1568
2_80500001_81000000	12	978
2_81000001_81500000	13	1114
2_81500001_82000000	6	1311
2_83500001_84000000	5	849
2_84500001_85000000	5	830
2_85500001_86000000	8	962
2_129500001_130000000	6	4848
2_134000001_134500000	5	2794
2_134500001_135000000	9	1212
2_136500001_137000000	8	1521
2_137000001_137500000	6	2577
2_138000001_138500000	7	1968
2_141500001_142000000	6	893
2_142000001_142500000	22	1188
2_142500001_143000000	24	1070
2_143000001_143500000	16	971
3_1_500000	6	2140
3_500001_1000000	14	1895
3_1000001_1500000	8	2112
3_1500001_2000000	14	1356
3_3500001_4000000	8	5976
3_4000001_4500000	9	3357
3_4500001_5000000	9	1309
3_5000001_5500000	11	4792
3_7500001_8000000	20	1593
3_16000001_16500000	6	1550
3_16500001_17000000	13	3866
3_17000001_17500000	27	3172
3_17500001_18000000	26	2142
3_18000001_18500000	37	3031
3_18500001_19000000	11	3775
3_22500001_23000000	10	2392
3_23500001_24000000	6	3033
3_24000001_24500000	6	2811
3_24500001_25000000	5	2199
3_25000001_25500000	12	2310
3_26000001_26500000	10	3907
3_31000001_31500000	7	2417
3_31500001_32000000	9	2160
3_32000001_32500000	8	2304
3_45500001_46000000	7	2166
3_53000001_53500000	5	2814
3_53500001_54000000	5	3227
3_54500001_55000000	5	1871
3_55000001_55500000	9	2368
3_55500001_56000000	5	1784
3_58500001_59000000	6	1025
3_59000001_59500000	16	2341
3_68000001_68500000	6	956
3_68500001_69000000	22	888
3_69000001_69500000	11	1036
3_69500001_70000000	9	1239
3_71500001_72000000	9	2369
3_72500001_73000000	6	927
3_73000001_73500000	6	1004
3_73500001_74000000	7	974
3_86500001_87000000	5	817
3_92000001_92500000	5	1368
3_93000001_93500000	6	2771
3_93500001_94000000	5	2378
3_131000001_131500000	8	1693
4_1000001_1500000	20	1002
4_28000001_28500000	5	1429
4_33500001_34000000	6	1510
4_38500001_39000000	6	1091
4_40000001_40500000	5	1284
4_41500001_42000000	7	990
4_54500001_55000000	5	1021
4_61500001_62000000	5	1735
4_62500001_63000000	5	1798
4_74000001_74500000	5	2318
4_75500001_76000000	11	1431
4_77000001_77500000	7	1692
4_77500001_78000000	5	1533
4_81000001_81500000	9	2074
4_81500001_82000000	5	1556
4_83000001_83500000	6	1463
4_84000001_84500000	5	1577
4_85000001_85500000	5	2401
4_88500001_89000000	9	1612
4_89500001_90000000	12	858
4_90000001_90500000	16	1233
4_90500001_91000000	13	2524
4_91000001_91500000	16	2123
4_91500001_92000000	26	1733
4_92000001_92500000	7	983
4_97000001_97500000	13	827
4_103500001_104000000	6	3520
4_104000001_104500000	5	3567
4_107500001_108000000	12	906
5_8500001_9000000	9	4106
5_9000001_9500000	12	1806
5_9500001_10000000	15	1710
5_10000001_10500000	15	2192
5_10500001_11000000	13	1954
5_11000001_11500000	6	2160
5_12500001_13000000	6	1280
5_15500001_16000000	14	1200
5_17500001_18000000	23	931
5_18000001_18500000	17	1278
5_19500001_20000000	10	1098
5_20000001_20500000	22	1521
5_20500001_21000000	33	2005
5_28500001_29000000	5	1936
5_33500001_34000000	7	998
5_85000001_85500000	5	2319
5_87500001_88000000	8	3599
5_91500001_92000000	5	2536
6_1_500000	20	2236
6_500001_1000000	14	1620
6_1000001_1500000	9	3667
6_1500001_2000000	6	4138
6_3000001_3500000	5	1164
6_3500001_4000000	5	1689
6_4000001_4500000	11	2605
6_4500001_5000000	6	4707
6_7000001_7500000	7	4547
6_12000001_12500000	13	3380
6_12500001_13000000	5	4106
6_13000001_13500000	10	2514
6_14000001_14500000	6	3834
6_14500001_15000000	10	2773
6_17500001_18000000	11	1747
6_18500001_19000000	11	3580
6_19000001_19500000	15	3176
6_19500001_20000000	11	943
6_27000001_27500000	10	1779
6_27500001_28000000	25	1760
6_28000001_28500000	20	1248
6_28500001_29000000	19	1297
6_31500001_32000000	5	1921
6_37500001_38000000	7	3287
6_39500001_40000000	5	2865
6_56000001_56500000	19	1497
6_56500001_57000000	16	1048
6_58500001_59000000	19	1232
6_80500001_81000000	9	1257
6_81000001_81500000	7	1637
6_81500001_82000000	14	2219
6_82000001_82500000	7	2167
6_82500001_83000000	6	2283
6_83000001_83500000	10	2165
6_83500001_84000000	16	1690
6_84000001_84500000	12	1413
6_84500001_85000000	14	1273
6_85000001_85500000	10	2579
6_85500001_86000000	8	1512
6_86000001_86500000	6	2327
6_87500001_88000000	6	1476
6_88000001_88500000	9	2338
6_88500001_89000000	20	1893
6_89000001_89500000	12	1587
6_93500001_94000000	16	1456
6_94500001_95000000	7	1722
6_95000001_95500000	6	2139
6_115000001_115500000	6	2639
6_115500001_116000000	5	1282
6_119000001_119500000	6	846
6_129000001_129500000	8	878
6_135000001_135500000	6	1081
6_145500001_146000000	6	3419
6_157500001_158000000	8	1622
6_158000001_158500000	11	1033
6_158500001_159000000	5	1559
6_159000001_159500000	8	1365
6_159500001_160000000	7	808
6_160500001_161000000	5	1232
6_164000001_164500000	10	2896
7_1500001_2000000	11	2841
7_2000001_2500000	6	4949
7_4500001_5000000	6	1758
7_19500001_20000000	7	2132
7_20000001_20500000	5	1647
7_21000001_21500000	22	1967
7_21500001_22000000	24	2286
7_22000001_22500000	19	1437
7_22500001_23000000	20	3232
7_23000001_23500000	23	1723
7_23500001_24000000	46	1459
7_24000001_24500000	23	1795
7_24500001_25000000	13	4836
7_25000001_25500000	16	2279
7_28500001_29000000	5	2445
7_34500001_35000000	5	1883
7_36000001_36500000	9	1604
7_36500001_37000000	10	1465
7_41500001_42000000	5	1097
7_58000001_58500000	10	1096
7_58500001_59000000	16	1099
7_59000001_59500000	11	1304
7_59500001_60000000	6	1625
7_60500001_61000000	7	1397
7_64500001_65000000	8	1463
7_65000001_65500000	6	2496
7_79000001_79500000	18	3728
7_79500001_80000000	19	4830
8_2000001_2500000	7	943
8_2500001_3000000	5	1936
8_3500001_4000000	7	1763
8_4000001_4500000	7	2727
8_6000001_6500000	9	3430
8_19000001_19500000	6	1823
8_30000001_30500000	7	1083
8_44000001_44500000	9	858
8_44500001_45000000	5	1003
8_55500001_56000000	9	1293
8_56000001_56500000	7	1161
8_65500001_66000000	8	958
8_66000001_66500000	10	1730
8_66500001_67000000	11	1538
8_67000001_67500000	11	1262
8_69500001_70000000	7	1179
8_70000001_70500000	9	1456
8_71000001_71500000	7	989
8_71500001_72000000	11	1197
8_74500001_75000000	5	1154
8_76000001_76500000	5	2986
8_130500001_131000000	8	1233
8_131000001_131500000	8	1854
8_131500001_132000000	5	2383
9_4000001_4500000	41	2217
9_4500001_5000000	37	2166
9_5000001_5500000	42	2445
9_5500001_6000000	17	3047
9_6000001_6500000	9	1689
9_6500001_7000000	12	1400
9_7500001_8000000	6	1762
9_8000001_8500000	8	1792
9_8500001_9000000	7	1915
9_9000001_9500000	8	1692
9_9500001_10000000	9	1863
9_10500001_11000000	6	811
9_26000001_26500000	8	3956
9_26500001_27000000	8	2721
9_27000001_27500000	6	3736
9_33000001_33500000	10	2362
9_35500001_36000000	5	864
9_39500001_40000000	18	1093
9_41000001_41500000	6	2707
9_41500001_42000000	7	1869
9_50500001_51000000	28	1831
9_117000001_117500000	7	1157
9_120500001_121000000	6	823
9_121000001_121500000	5	818
9_122500001_123000000	5	1480
9_123500001_124000000	7	1359
9_124000001_124500000	5	1647
9_124500001_125000000	5	1639
9_130500001_131000000	8	1335
9_131000001_131500000	5	2272
9_136000001_136500000	5	820
X_1_500000	5	1063
X_12000001_12500000	8	1128
X_36000001_36500000	5	2794
X_37000001_37500000	5	1472
