# Supplementary material for: The genome of the naturally evolved obesity-prone Ossabaw miniature pig
Source: iScience. 2021 Sep 3;24(9):103081. doi: 10.1016/j.isci.2021.103081 (PMC8455653; doi:10.1016/j.isci.2021.103081)
Supplement: Table S21. GO enrichment analysis of candidate fast evolved genes, related to Figure 3 [file mmc6.xlsx]

## Sheet: gene
GO enrichment analysis of candidate fast evolved genes
GO_ID	GO_Term	GO_Class	Pvalue	AdjustedPv	Gene number	GeneID
GO:0004930	G-protein coupled receptor activity	MF	1.3837e-19	4.80004e-16	594	XP_001924859.2,XP_005652733.2,XP_001926137.2,XP_001924929.4,XP_001924953.3,XP_001926072.2,XP_020930515.1,XP_020940392.1,XP_020940399.1,XP_003122101.2,XP_001924533.1,XP_020931328.1,XP_003480610.3,XP_020922656.1,XP_020931440.1,XP_003122190.2,XP_003122195.1,XP_013849286.1,XP_020924147.1,XP_001926094.2,XP_001925028.2,XP_013843626.2,XP_001925085.1,XP_020930760.1,XP_020930766.1,XP_020958361.1,XP_020921…
GO:0007186	G-protein coupled receptor signaling pathway	BP	8.88459e-18	1.54103e-14	607	XP_001924859.2,XP_005652733.2,XP_001926137.2,XP_001924929.4,XP_001924953.3,XP_001926072.2,XP_020930515.1,XP_020940392.1,XP_020940399.1,XP_020940622.1,XP_003122101.2,XP_001924533.1,XP_020931328.1,XP_003480610.3,XP_020922656.1,XP_020931440.1,XP_003122190.2,XP_003122195.1,XP_013849286.1,XP_020924147.1,XP_001926094.2,XP_001925028.2,XP_013843626.2,XP_001925085.1,XP_020930760.1,XP_020930766.1,XP_020930…
GO:0016021	integral component of membrane	CC	1.65316e-15	1.32391e-12	997	XP_003353199.2,NP_001231754.1,XP_001924859.2,XP_005652733.2,XP_001926137.2,XP_001924929.4,XP_001924953.3,XP_001926072.2,XP_020930515.1,XP_020940392.1,XP_020940399.1,XP_020945259.1,XP_020940622.1,XP_020955694.1,XP_020955858.1,XP_005660266.1,XP_005660258.1,XP_003122101.2,XP_001924533.1,XP_020931328.1,XP_003480610.3,XP_020922656.1,XP_020931440.1,XP_003122190.2,XP_003122195.1,XP_003122193.2,XP_013849…
GO:0044425	membrane part	CC	1.69891e-15	1.32391e-12	1056	XP_003353199.2,NP_001231754.1,XP_001924859.2,XP_005652733.2,XP_001926137.2,XP_001924929.4,XP_001924953.3,XP_001926072.2,XP_020930515.1,XP_020940392.1,XP_020940399.1,XP_020945259.1,XP_020940622.1,XP_020955694.1,XP_020955858.1,XP_020958311.1,XP_005660266.1,XP_005660258.1,XP_020921668.1,NP_001230754.1,XP_003122101.2,XP_001924533.1,XP_020931328.1,XP_003480610.3,XP_020922656.1,NP_001177123.1,XP_020931…
GO:0031224	intrinsic component of membrane	CC	1.90821e-15	1.32391e-12	998	XP_003353199.2,NP_001231754.1,XP_001924859.2,XP_005652733.2,XP_001926137.2,XP_001924929.4,XP_001924953.3,XP_001926072.2,XP_020930515.1,XP_020940392.1,XP_020940399.1,XP_020945259.1,XP_020940622.1,XP_020955694.1,XP_020955858.1,XP_005660266.1,XP_005660258.1,XP_003122101.2,XP_001924533.1,XP_020931328.1,XP_003480610.3,XP_020922656.1,XP_020931440.1,XP_003122190.2,XP_003122195.1,XP_003122193.2,XP_013849…
GO:0016020	membrane	CC	1.67886e-14	9.7066e-12	1314	XP_003353199.2,NP_001231754.1,NP_001171378.1,XP_001924859.2,XP_005652733.2,XP_001926137.2,XP_001924929.4,XP_001924953.3,XP_001926072.2,XP_020930515.1,XP_001926511.1,XP_020940392.1,XP_020940399.1,XP_020945259.1,XP_020940622.1,XP_020955529.1,XP_020955694.1,XP_003121764.3,XP_020955858.1,NP_001026958.1,XP_020958311.1,XP_005660266.1,XP_005660258.1,XP_020921668.1,XP_005660327.2,NP_001230754.1,XP_003122…
GO:0004888	transmembrane signaling receptor activity	MF	2.91954e-14	1.44684e-11	618	XP_001924859.2,XP_005652733.2,XP_001926137.2,XP_001924929.4,XP_001924953.3,XP_001926072.2,XP_020930515.1,XP_020940392.1,XP_020940399.1,XP_005660327.2,XP_003122101.2,XP_001924533.1,XP_020931328.1,XP_003480610.3,XP_020922656.1,XP_020931440.1,XP_003122190.2,XP_003122195.1,XP_013849286.1,XP_020924147.1,XP_001926094.2,XP_001925028.2,XP_013843626.2,XP_001925085.1,XP_020930760.1,XP_020930766.1,XP_020958…
GO:0099600	transmembrane receptor activity	MF	3.53197e-14	1.53155e-11	634	XP_001924859.2,XP_005652733.2,XP_001926137.2,XP_001924929.4,XP_001924953.3,XP_001926072.2,XP_020930515.1,XP_020940392.1,XP_020940399.1,XP_005660327.2,XP_003122101.2,XP_001924533.1,XP_020931328.1,XP_003480610.3,XP_020922656.1,XP_020931440.1,XP_003122190.2,XP_003122195.1,XP_013849286.1,XP_020924147.1,XP_001926094.2,XP_001925028.2,XP_013843626.2,XP_001925085.1,XP_013848140.2,XP_003121344.1,XP_020930…
GO:0004872	receptor activity	MF	7.71501e-14	2.93027e-11	656	XP_001924859.2,XP_005652733.2,XP_001926137.2,XP_001924929.4,XP_001924953.3,XP_001926072.2,XP_020930515.1,XP_020940392.1,XP_020940399.1,XP_005660327.2,XP_003122101.2,XP_001924533.1,XP_020931328.1,XP_003480610.3,XP_020922656.1,XP_020931440.1,XP_003122190.2,XP_003122195.1,XP_013849286.1,XP_020924147.1,XP_001926094.2,XP_001925028.2,XP_013843626.2,XP_001925085.1,XP_013848140.2,XP_003121344.1,XP_020930…
GO:0038023	signaling receptor activity	MF	8.44701e-14	2.93027e-11	619	XP_001924859.2,XP_005652733.2,XP_001926137.2,XP_001924929.4,XP_001924953.3,XP_001926072.2,XP_020930515.1,XP_020940392.1,XP_020940399.1,XP_005660327.2,XP_003122101.2,XP_001924533.1,XP_020931328.1,XP_003480610.3,XP_020922656.1,XP_020931440.1,XP_003122190.2,XP_003122195.1,XP_013849286.1,XP_020924147.1,XP_001926094.2,XP_001925028.2,XP_013843626.2,XP_001925085.1,XP_020930760.1,XP_020930766.1,XP_020958…
GO:0060089	molecular transducer activity	MF	1.10185e-13	3.47483e-11	656	XP_001924859.2,XP_005652733.2,XP_001926137.2,XP_001924929.4,XP_001924953.3,XP_001926072.2,XP_020930515.1,XP_020940392.1,XP_020940399.1,XP_005660327.2,XP_003122101.2,XP_001924533.1,XP_020931328.1,XP_003480610.3,XP_020922656.1,XP_020931440.1,XP_003122190.2,XP_003122195.1,XP_013849286.1,XP_020924147.1,XP_001926094.2,XP_001925028.2,XP_013843626.2,XP_001925085.1,XP_013848140.2,XP_003121344.1,XP_020930…
GO:0005488	binding	MF	2.88961e-13	8.35339e-11	2003	XP_020941156.1,XP_003353199.2,XP_020941295.1,XP_020941327.1,XP_013847876.1,XP_003121223.2,NP_001171378.1,XP_003121227.1,XP_020943153.1,XP_001926511.1,XP_001926966.2,NP_001302715.1,XP_013848196.1,XP_020948972.1,XP_003121759.1,XP_003121760.3,XP_020955694.1,XP_003121764.3,XP_020955723.1,NP_001026958.1,NP_001137188.1,XP_003121799.1,XP_005660031.1,XP_020922920.1,NP_001245232.1,XP_005660055.1,NP_001182…
GO:0004871	signal transducer activity	MF	1.66523e-12	4.44361e-10	637	XP_001924859.2,XP_005652733.2,XP_001926137.2,XP_001924929.4,XP_001924953.3,XP_001926072.2,XP_020930515.1,XP_020940392.1,XP_020940399.1,XP_005660327.2,XP_003122101.2,XP_001924533.1,XP_020931328.1,XP_003480610.3,XP_020922656.1,XP_020931440.1,XP_003122190.2,XP_003122195.1,XP_013849286.1,XP_020924147.1,XP_001926094.2,XP_001925028.2,XP_013843626.2,XP_001925085.1,XP_020930760.1,XP_020930766.1,XP_020958…
GO:0019882	antigen processing and presentation	BP	9.42752e-09	2.336e-06	17	XP_020953531.1,XP_020954096.1,XP_020954097.1,NP_001233171.1,NP_001107528.1,NP_001107175.1,NP_001107178.1,NP_001107534.2,XP_020954161.1,XP_013833169.1,NP_001107167.1,NP_001107166.1,NP_001107536.2,NP_001038046.1,NP_001107179.1,NP_001004039.1,NP_001172072.1
GO:0051252	regulation of RNA metabolic process	BP	1.3173e-08	2.78709e-06	208	XP_001925809.1,NP_001302715.1,XP_003121760.3,NP_001182270.1,XP_005660246.2,XP_001925267.1,XP_005652762.2,XP_020925756.1,XP_020923836.1,XP_020938400.1,XP_003122567.1,NP_001107753.1,XP_013849579.1,XP_003122763.3,XP_020939363.1,XP_020939404.1,XP_020939405.1,XP_013845953.1,XP_020939487.1,XP_003123159.3,XP_020939651.1,XP_020939656.1,XP_020940803.1,XP_013845674.1,XP_020939844.1,XP_020940004.1,XP_020940…
GO:0006355	regulation of transcription, DNA-templated	BP	1.44617e-08	2.78709e-06	208	XP_001925809.1,NP_001302715.1,XP_003121760.3,NP_001182270.1,XP_005660246.2,XP_001925267.1,XP_005652762.2,XP_020925756.1,XP_020923836.1,XP_020938400.1,XP_003122567.1,NP_001107753.1,XP_013849579.1,XP_003122763.3,XP_020939363.1,XP_020939404.1,XP_020939405.1,XP_013845953.1,XP_020939487.1,XP_003123159.3,XP_020939651.1,XP_020939656.1,XP_020940803.1,XP_013845674.1,XP_020939844.1,XP_020940004.1,XP_020940…
GO:1903506	regulation of nucleic acid-templated transcription	BP	1.44617e-08	2.78709e-06	208	XP_001925809.1,NP_001302715.1,XP_003121760.3,NP_001182270.1,XP_005660246.2,XP_001925267.1,XP_005652762.2,XP_020925756.1,XP_020923836.1,XP_020938400.1,XP_003122567.1,NP_001107753.1,XP_013849579.1,XP_003122763.3,XP_020939363.1,XP_020939404.1,XP_020939405.1,XP_013845953.1,XP_020939487.1,XP_003123159.3,XP_020939651.1,XP_020939656.1,XP_020940803.1,XP_013845674.1,XP_020939844.1,XP_020940004.1,XP_020940…
GO:2001141	regulation of RNA biosynthetic process	BP	1.44617e-08	2.78709e-06	208	XP_001925809.1,NP_001302715.1,XP_003121760.3,NP_001182270.1,XP_005660246.2,XP_001925267.1,XP_005652762.2,XP_020925756.1,XP_020923836.1,XP_020938400.1,XP_003122567.1,NP_001107753.1,XP_013849579.1,XP_003122763.3,XP_020939363.1,XP_020939404.1,XP_020939405.1,XP_013845953.1,XP_020939487.1,XP_003123159.3,XP_020939651.1,XP_020939656.1,XP_020940803.1,XP_013845674.1,XP_020939844.1,XP_020940004.1,XP_020940…
GO:0019219	regulation of nucleobase-containing compound metabolic process	BP	1.96726e-08	3.5918e-06	211	XP_001925809.1,NP_001302715.1,XP_003121760.3,NP_001182270.1,XP_005660246.2,XP_001925267.1,XP_005652762.2,XP_020925756.1,XP_013848769.1,XP_020923836.1,XP_020938400.1,XP_003122567.1,NP_001107753.1,XP_013849579.1,XP_003122763.3,XP_020939363.1,XP_020939404.1,XP_020939405.1,XP_013845953.1,XP_020939487.1,XP_003123159.3,XP_020939651.1,XP_020939656.1,XP_020940803.1,XP_013845674.1,XP_020939844.1,XP_020940…
GO:0030414	peptidase inhibitor activity	MF	2.15786e-08	3.74281e-06	41	XP_020938995.1,XP_020940754.1,XP_005654909.1,XP_020936478.1,XP_003353815.1,NP_001231916.1,NP_001116561.1,XP_003482167.1,XP_003130868.2,NP_999068.1,NP_999089.2,XP_020923924.1,XP_005652426.1,XP_003132625.1,NP_001231568.1,XP_013843662.2,XP_013837111.1,NP_001090965.1,XP_020931400.1,XP_020933516.1,XP_003134349.1,XP_020933992.1,XP_020933341.1,XP_005673022.1,NP_001004032.1,XP_003134513.1,XP_020933622.1,…
GO:0010468	regulation of gene expression	BP	2.58605e-08	4.15865e-06	218	XP_001925809.1,NP_001302715.1,XP_003121760.3,NP_001182270.1,XP_005660246.2,XP_001925267.1,XP_005652762.2,XP_020925756.1,XP_020923836.1,XP_013849289.1,XP_020938400.1,XP_003122567.1,NP_001107753.1,XP_013849579.1,XP_003122763.3,XP_005661088.1,XP_020939363.1,XP_020939404.1,XP_020939405.1,XP_013845953.1,XP_020939487.1,XP_003123159.3,XP_020939651.1,XP_020939656.1,XP_020940803.1,XP_013845674.1,XP_020939…
GO:0044237	cellular metabolic process	BP	2.63737e-08	4.15865e-06	760	XP_020941156.1,NP_001231282.1,XP_001925809.1,XP_020944125.1,NP_001302715.1,XP_005659429.1,XP_020948972.1,XP_003121760.3,XP_020955929.1,NP_001137188.1,XP_005660037.1,XP_020957985.1,XP_001928025.1,NP_001182270.1,XP_003122032.1,XP_013849100.1,XP_005660246.2,XP_005660258.1,XP_020921806.1,XP_001925267.1,XP_005660327.2,XP_005652762.2,NP_001159516.1,XP_020925027.1,XP_001928369.2,NP_001230416.1,XP_020925…
GO:0043565	sequence-specific DNA binding	MF	2.95225e-08	4.45276e-06	60	XP_003121760.3,XP_005660246.2,XP_001925267.1,XP_020925756.1,XP_003122567.1,XP_013849579.1,XP_005660752.2,XP_005674540.1,XP_013842844.1,XP_020935747.1,XP_020941582.1,XP_020941613.1,XP_013843148.1,XP_020941680.1,XP_020942991.1,XP_020943040.1,XP_020943052.1,XP_003125202.3,XP_020946195.1,NP_001123685.1,XP_013852579.1,XP_005663085.1,XP_020945169.1,XP_020946546.1,XP_013843663.1,XP_003126956.2,XP_003126…
GO:0019222	regulation of metabolic process	BP	3.58596e-08	4.97775e-06	237	XP_001925809.1,XP_020944125.1,NP_001302715.1,XP_003121760.3,XP_005660037.1,NP_001182270.1,XP_005660246.2,XP_001925267.1,XP_005652762.2,XP_020925756.1,XP_020944446.1,XP_013848769.1,XP_001925025.3,XP_020923836.1,XP_013849289.1,XP_020938400.1,XP_003122567.1,NP_001107753.1,XP_013849579.1,NP_999280.1,XP_003122763.3,XP_005661088.1,XP_020939363.1,XP_020939404.1,XP_020939405.1,XP_013845953.1,XP_020939487…
GO:0044260	cellular macromolecule metabolic process	BP	3.58731e-08	4.97775e-06	616	XP_020941156.1,NP_001231282.1,XP_001925809.1,NP_001302715.1,XP_005659429.1,XP_020948972.1,XP_003121760.3,XP_020955929.1,NP_001137188.1,XP_005660037.1,XP_020957985.1,XP_001928025.1,NP_001182270.1,XP_003122032.1,XP_005660246.2,XP_005660258.1,XP_020921806.1,XP_001925267.1,XP_005660327.2,XP_005652762.2,NP_001159516.1,NP_001230416.1,XP_020925385.1,NP_001230386.1,XP_020925756.1,XP_013842422.1,XP_020941…
GO:0060255	regulation of macromolecule metabolic process	BP	4.07102e-08	5.43168e-06	233	XP_001925809.1,NP_001302715.1,XP_003121760.3,XP_005660037.1,NP_001182270.1,XP_005660246.2,XP_001925267.1,XP_005652762.2,XP_020925756.1,XP_020944446.1,XP_013848769.1,XP_020923836.1,XP_013849289.1,XP_020938400.1,XP_003122567.1,NP_001107753.1,XP_013849579.1,XP_003122763.3,XP_005661088.1,XP_020939363.1,XP_020939404.1,XP_020939405.1,XP_013845953.1,XP_020939487.1,XP_003123159.3,XP_020939651.1,XP_020939…
GO:0031323	regulation of cellular metabolic process	BP	5.40226e-08	6.94091e-06	231	XP_001925809.1,XP_020944125.1,NP_001302715.1,XP_003121760.3,XP_005660037.1,NP_001182270.1,XP_005660246.2,XP_001925267.1,XP_005652762.2,XP_020925756.1,XP_020944446.1,XP_013848769.1,XP_001925025.3,XP_020923836.1,XP_020938400.1,XP_003122567.1,NP_001107753.1,XP_013849579.1,NP_999280.1,XP_003122763.3,XP_005661088.1,XP_020939363.1,XP_020939404.1,XP_020939405.1,XP_013845953.1,XP_020939487.1,XP_003123159…
GO:0009889	regulation of biosynthetic process	BP	5.60436e-08	6.9434e-06	217	XP_001925809.1,NP_001302715.1,XP_003121760.3,NP_001182270.1,XP_005660246.2,XP_001925267.1,XP_005652762.2,XP_020925756.1,XP_013848769.1,XP_020923836.1,XP_020938400.1,XP_003122567.1,NP_001107753.1,XP_013849579.1,XP_003122763.3,XP_020939363.1,XP_020939404.1,XP_020939405.1,XP_013845953.1,XP_020939487.1,XP_003123159.3,XP_020939651.1,XP_020939656.1,XP_020940803.1,XP_013845674.1,XP_020939844.1,XP_020940…
GO:0031326	regulation of cellular biosynthetic process	BP	6.12771e-08	7.33001e-06	217	XP_001925809.1,NP_001302715.1,XP_003121760.3,NP_001182270.1,XP_005660246.2,XP_001925267.1,XP_005652762.2,XP_020925756.1,XP_013848769.1,XP_020923836.1,XP_020938400.1,XP_003122567.1,NP_001107753.1,XP_013849579.1,XP_003122763.3,XP_020939363.1,XP_020939404.1,XP_020939405.1,XP_013845953.1,XP_020939487.1,XP_003123159.3,XP_020939651.1,XP_020939656.1,XP_020940803.1,XP_013845674.1,XP_020939844.1,XP_020940…
GO:0010556	regulation of macromolecule biosynthetic process	BP	6.69871e-08	7.53006e-06	217	XP_001925809.1,NP_001302715.1,XP_003121760.3,NP_001182270.1,XP_005660246.2,XP_001925267.1,XP_005652762.2,XP_020925756.1,XP_013848769.1,XP_020923836.1,XP_020938400.1,XP_003122567.1,NP_001107753.1,XP_013849579.1,XP_003122763.3,XP_020939363.1,XP_020939404.1,XP_020939405.1,XP_013845953.1,XP_020939487.1,XP_003123159.3,XP_020939651.1,XP_020939656.1,XP_020940803.1,XP_013845674.1,XP_020939844.1,XP_020940…
GO:0061134	peptidase regulator activity	MF	6.99411e-08	7.53006e-06	41	XP_020938995.1,XP_020940754.1,XP_005654909.1,XP_020936478.1,XP_003353815.1,NP_001231916.1,NP_001116561.1,XP_003482167.1,XP_003130868.2,NP_999068.1,NP_999089.2,XP_020923924.1,XP_005652426.1,XP_003132625.1,NP_001231568.1,XP_013843662.2,XP_013837111.1,NP_001090965.1,XP_020931400.1,XP_020933516.1,XP_003134349.1,XP_020933992.1,XP_020933341.1,XP_005673022.1,NP_001004032.1,XP_003134513.1,XP_020933622.1,…
GO:2000112	regulation of cellular macromolecule biosynthetic process	BP	7.06233e-08	7.53006e-06	216	XP_001925809.1,NP_001302715.1,XP_003121760.3,NP_001182270.1,XP_005660246.2,XP_001925267.1,XP_005652762.2,XP_020925756.1,XP_013848769.1,XP_020923836.1,XP_020938400.1,XP_003122567.1,NP_001107753.1,XP_013849579.1,XP_003122763.3,XP_020939363.1,XP_020939404.1,XP_020939405.1,XP_013845953.1,XP_020939487.1,XP_003123159.3,XP_020939651.1,XP_020939656.1,XP_020940803.1,XP_013845674.1,XP_020939844.1,XP_020940…
GO:0051171	regulation of nitrogen compound metabolic process	BP	7.16322e-08	7.53006e-06	229	XP_001925809.1,NP_001302715.1,XP_003121760.3,XP_005660037.1,NP_001182270.1,XP_005660246.2,XP_001925267.1,XP_005652762.2,XP_020925756.1,XP_020944446.1,XP_013848769.1,XP_020923836.1,XP_020938400.1,XP_003122567.1,NP_001107753.1,XP_013849579.1,XP_003122763.3,XP_005661088.1,XP_020939363.1,XP_020939404.1,XP_020939405.1,XP_013845953.1,XP_020939487.1,XP_003123159.3,XP_020939651.1,XP_020939656.1,XP_020940…
GO:0080090	regulation of primary metabolic process	BP	7.4092e-08	7.55956e-06	230	XP_001925809.1,NP_001302715.1,XP_003121760.3,XP_005660037.1,NP_001182270.1,XP_005660246.2,XP_001925267.1,XP_005652762.2,XP_020925756.1,XP_020944446.1,XP_013848769.1,XP_020923836.1,XP_020938400.1,XP_003122567.1,NP_001107753.1,XP_013849579.1,XP_003122763.3,XP_005661088.1,XP_020939363.1,XP_020939404.1,XP_020939405.1,XP_013845953.1,XP_020939487.1,XP_003123159.3,XP_020939651.1,XP_020939656.1,XP_020940…
GO:0044238	primary metabolic process	BP	9.45268e-08	9.36896e-06	875	XP_020941156.1,NP_001231282.1,XP_001925809.1,NP_001302715.1,XP_005659429.1,XP_020948972.1,XP_003121760.3,XP_020955929.1,NP_001137188.1,XP_005660037.1,XP_020957985.1,XP_001928025.1,NP_001182270.1,XP_003122032.1,XP_005660246.2,XP_005660258.1,XP_020921806.1,XP_001925267.1,NP_001172068.1,XP_005660327.2,XP_005652762.2,NP_001159516.1,NP_001230416.1,XP_020925385.1,NP_001230386.1,XP_020925756.1,XP_013842…
GO:0043170	macromolecule metabolic process	BP	1.64598e-07	1.58608e-05	736	XP_020941156.1,NP_001231282.1,XP_001925809.1,NP_001302715.1,XP_005659429.1,XP_020948972.1,XP_003121760.3,XP_020955929.1,NP_001137188.1,XP_005660037.1,XP_020957985.1,XP_001928025.1,NP_001182270.1,XP_003122032.1,XP_005660246.2,XP_005660258.1,XP_020921806.1,XP_001925267.1,XP_005660327.2,XP_005652762.2,NP_001159516.1,NP_001230416.1,XP_003122270.2,XP_020925385.1,NP_001230386.1,XP_020925756.1,XP_013842…
GO:0006807	nitrogen compound metabolic process	BP	2.61579e-07	2.44763e-05	809	XP_020941156.1,NP_001231282.1,XP_001925809.1,NP_999298.1,NP_001302715.1,XP_005659429.1,XP_020948972.1,XP_003121760.3,XP_020955929.1,NP_001137188.1,XP_005660037.1,XP_020957985.1,XP_001928025.1,NP_001182270.1,XP_003122032.1,XP_005660246.2,XP_005660258.1,XP_020921806.1,XP_001925267.1,XP_005660327.2,XP_005652762.2,NP_001159516.1,XP_020925027.1,NP_001230416.1,XP_020925385.1,NP_001230386.1,XP_020925756…
GO:0006955	immune response	BP	2.68117e-07	2.44763e-05	81	NP_001231484.1,NP_001020390.1,XP_003353915.2,XP_020938699.1,XP_020938701.1,XP_003480748.2,XP_005661088.1,NP_001247411.1,NP_001037996.1,NP_999283.1,XP_020935977.1,NP_999288.1,XP_020937589.1,XP_003480863.1,NP_001090882.1,NP_999370.1,NP_001159515.1,XP_020941844.1,XP_005662183.1,XP_020944894.1,XP_013852360.1,NP_998996.1,XP_005663290.1,XP_020944088.1,XP_020946477.1,XP_005663291.1,NP_001243705.1,XP_020…
GO:0071704	organic substance metabolic process	BP	3.0193e-07	2.68563e-05	916	XP_020941156.1,NP_001231282.1,XP_001925809.1,NP_001302715.1,XP_005659429.1,XP_020948972.1,XP_003121760.3,XP_020955929.1,NP_001137188.1,XP_005660037.1,XP_020957985.1,XP_001928025.1,NP_001182270.1,XP_003122032.1,XP_005660246.2,XP_005660258.1,XP_020921806.1,XP_001925267.1,NP_001172068.1,XP_005660327.2,XP_005652762.2,NP_001159516.1,XP_020925027.1,XP_001928369.2,NP_001230416.1,XP_003122270.2,XP_020925…
GO:0004857	enzyme inhibitor activity	MF	4.63518e-07	4.01986e-05	49	XP_020944446.1,XP_020938995.1,XP_020940754.1,XP_005654909.1,XP_020936478.1,XP_020938281.1,XP_003353815.1,NP_001116466.1,NP_001116468.2,XP_020947410.1,NP_001090955.1,NP_001231916.1,NP_001116561.1,XP_003482167.1,XP_003130868.2,NP_999068.1,XP_013836346.1,XP_003131371.1,NP_999089.2,XP_020923924.1,XP_005652426.1,XP_003132625.1,NP_001231568.1,XP_013843662.2,XP_013837111.1,NP_001090965.1,XP_020931400.1,…
GO:0005575	cellular_component	CC	6.57921e-07	5.56665e-05	2020	NP_001231282.1,XP_003353199.2,XP_013847876.1,XP_001925809.1,NP_001231754.1,NP_001171378.1,XP_001924859.2,XP_005652733.2,XP_001926137.2,XP_001924929.4,XP_001924953.3,XP_001926072.2,XP_020930515.1,XP_001926511.1,XP_020944125.1,XP_005659429.1,XP_020940392.1,XP_020940399.1,XP_020945259.1,XP_020940622.1,XP_020955529.1,XP_020955694.1,XP_003121764.3,XP_020955858.1,NP_001026958.1,XP_020957985.1,XP_001928…
GO:0002376	immune system process	BP	8.15815e-07	6.73825e-05	89	XP_005660428.1,NP_001231484.1,NP_001020390.1,XP_003353915.2,XP_020938699.1,XP_020938701.1,XP_003480748.2,XP_005661088.1,NP_001247411.1,NP_001037996.1,NP_999283.1,XP_020935977.1,NP_999288.1,XP_020937589.1,XP_003480863.1,NP_001090882.1,NP_999370.1,NP_001159515.1,XP_020941844.1,XP_020943687.1,NP_001007521.1,XP_005662183.1,XP_020942033.1,XP_020944894.1,NP_001230749.1,XP_013852360.1,NP_998996.1,XP_005…
GO:0034654	nucleobase-containing compound biosynthetic process	BP	9.1321e-07	7.36727e-05	263	XP_020941156.1,XP_001925809.1,NP_001302715.1,XP_003121760.3,NP_001182270.1,XP_005660246.2,XP_005660258.1,XP_020921806.1,XP_001925267.1,XP_005652762.2,XP_020925756.1,XP_020941147.1,XP_020958061.1,XP_020957995.1,XP_020923836.1,XP_003122214.5,XP_020938400.1,XP_003122567.1,NP_001107753.1,XP_013849579.1,XP_003122763.3,XP_020939363.1,XP_020939404.1,XP_020939405.1,XP_013845953.1,XP_020939487.1,XP_003123…
GO:0007156	homophilic cell adhesion via plasma membrane adhesion molecules	BP	1.07e-06	8.43594e-05	45	XP_020940821.1,XP_020940559.1,XP_020938112.1,XP_020940553.1,XP_020940563.1,XP_020940560.1,XP_020940561.1,XP_020940562.1,XP_003124097.2,XP_020940570.1,XP_020940566.1,XP_020940571.1,XP_020940565.1,XP_020940569.1,XP_020940568.1,XP_013850707.2,XP_020940567.1,XP_020940573.1,XP_020940575.1,XP_020940574.1,XP_020940583.1,XP_013850731.2,XP_020940579.1,XP_013850711.2,XP_020940822.1,XP_020940585.1,XP_020940…
GO:0042613	MHC class II protein complex	CC	1.28948e-06	9.94048e-05	10	NP_001107178.1,NP_001107534.2,XP_020954161.1,XP_013833169.1,NP_001107167.1,NP_001107166.1,NP_001107536.2,NP_001107179.1,NP_001004039.1,NP_001172072.1
GO:0004866	endopeptidase inhibitor activity	MF	1.56094e-06	0.00011521	33	XP_020938995.1,XP_020940754.1,XP_005654909.1,XP_020936478.1,XP_003353815.1,NP_001116561.1,XP_003482167.1,XP_003130868.2,NP_999068.1,NP_999089.2,XP_020923924.1,XP_005652426.1,XP_003132625.1,NP_001231568.1,XP_013843662.2,XP_013837111.1,NP_001090965.1,XP_020931400.1,XP_020933516.1,XP_003134349.1,XP_020933992.1,XP_020933341.1,XP_020933622.1,XP_020933727.1,XP_020933340.1,XP_003134352.1,NP_001038067.1,…
GO:0061135	endopeptidase regulator activity	MF	1.56094e-06	0.00011521	33	XP_020938995.1,XP_020940754.1,XP_005654909.1,XP_020936478.1,XP_003353815.1,NP_001116561.1,XP_003482167.1,XP_003130868.2,NP_999068.1,NP_999089.2,XP_020923924.1,XP_005652426.1,XP_003132625.1,NP_001231568.1,XP_013843662.2,XP_013837111.1,NP_001090965.1,XP_020931400.1,XP_020933516.1,XP_003134349.1,XP_020933992.1,XP_020933341.1,XP_020933622.1,XP_020933727.1,XP_020933340.1,XP_003134352.1,NP_001038067.1,…
GO:0008152	metabolic process	BP	1.74915e-06	0.000126413	1078	XP_020941156.1,NP_001231282.1,XP_001925809.1,NP_999298.1,XP_001926966.2,XP_020944125.1,XP_003121262.3,NP_001302715.1,XP_005659429.1,XP_020948972.1,XP_003121760.3,XP_020955929.1,NP_001137188.1,XP_005660037.1,XP_020957985.1,XP_001928025.1,NP_001182270.1,XP_003122032.1,XP_013849100.1,XP_005660246.2,XP_005660258.1,XP_020921780.1,XP_020921806.1,XP_003353634.1,XP_001925267.1,NP_001172068.1,XP_005660327…
GO:0098742	cell-cell adhesion via plasma-membrane adhesion molecules	BP	1.84261e-06	0.000130449	46	XP_020939356.1,XP_020940821.1,XP_020940559.1,XP_020938112.1,XP_020940553.1,XP_020940563.1,XP_020940560.1,XP_020940561.1,XP_020940562.1,XP_003124097.2,XP_020940570.1,XP_020940566.1,XP_020940571.1,XP_020940565.1,XP_020940569.1,XP_020940568.1,XP_013850707.2,XP_020940567.1,XP_020940573.1,XP_020940575.1,XP_020940574.1,XP_020940583.1,XP_013850731.2,XP_020940579.1,XP_013850711.2,XP_020940822.1,XP_020940…
GO:0006351	transcription, DNA-templated	BP	2.01255e-06	0.000136893	244	XP_020941156.1,XP_001925809.1,NP_001302715.1,XP_003121760.3,NP_001182270.1,XP_005660246.2,XP_020921806.1,XP_001925267.1,XP_005652762.2,XP_020925756.1,XP_020941147.1,XP_020958061.1,XP_020957995.1,XP_020923836.1,XP_003122214.5,XP_020938400.1,XP_003122567.1,NP_001107753.1,XP_013849579.1,XP_003122763.3,XP_020939363.1,XP_020939404.1,XP_020939405.1,XP_013845953.1,XP_020939487.1,XP_003123159.3,XP_020939…
GO:0097659	nucleic acid-templated transcription	BP	2.01255e-06	0.000136893	244	XP_020941156.1,XP_001925809.1,NP_001302715.1,XP_003121760.3,NP_001182270.1,XP_005660246.2,XP_020921806.1,XP_001925267.1,XP_005652762.2,XP_020925756.1,XP_020941147.1,XP_020958061.1,XP_020957995.1,XP_020923836.1,XP_003122214.5,XP_020938400.1,XP_003122567.1,NP_001107753.1,XP_013849579.1,XP_003122763.3,XP_020939363.1,XP_020939404.1,XP_020939405.1,XP_013845953.1,XP_020939487.1,XP_003123159.3,XP_020939…
GO:0032774	RNA biosynthetic process	BP	2.06251e-06	0.000137593	245	XP_020941156.1,XP_001925809.1,NP_001302715.1,XP_003121760.3,NP_001182270.1,XP_005660246.2,XP_020921806.1,XP_001925267.1,XP_005652762.2,XP_020925756.1,XP_020941147.1,XP_020958061.1,XP_020957995.1,XP_020923836.1,XP_003122214.5,XP_020938400.1,XP_003122567.1,NP_001107753.1,XP_013849579.1,XP_003122763.3,XP_020939363.1,XP_020939404.1,XP_020939405.1,XP_013845953.1,XP_020939487.1,XP_003123159.3,XP_020939…
GO:0005515	protein binding	MF	3.08486e-06	0.000201913	1030	XP_003353199.2,XP_020941295.1,XP_020941327.1,XP_013847876.1,XP_003121223.2,NP_001171378.1,XP_003121227.1,XP_020943153.1,XP_001926511.1,XP_013848196.1,XP_003121759.1,XP_003121764.3,XP_020955723.1,XP_003121799.1,XP_020922920.1,NP_001245232.1,XP_020921187.1,XP_001927847.1,XP_020921638.1,XP_003122047.1,XP_020921871.1,XP_020922018.1,XP_020922136.1,XP_005660355.1,XP_001926629.2,XP_005660370.1,XP_013841…
GO:0098609	cell-cell adhesion	BP	4.83654e-06	0.000310703	48	XP_020939356.1,XP_020940821.1,XP_020940559.1,XP_020938112.1,XP_020940553.1,XP_020940563.1,XP_020940560.1,XP_020940561.1,XP_020940562.1,XP_003124097.2,XP_020940570.1,XP_020940566.1,XP_020940571.1,XP_020940565.1,XP_020940569.1,XP_020940568.1,XP_013850707.2,XP_020940567.1,XP_020940573.1,XP_020940575.1,XP_020940574.1,XP_020940583.1,XP_013850731.2,XP_020940579.1,XP_013850711.2,XP_020940822.1,XP_020940…
GO:0019438	aromatic compound biosynthetic process	BP	5.26123e-06	0.00033184	274	XP_020941156.1,XP_001925809.1,NP_001302715.1,XP_003121760.3,NP_001182270.1,XP_005660246.2,XP_005660258.1,XP_020921806.1,XP_001925267.1,XP_005652762.2,XP_020925027.1,XP_020925756.1,XP_020941147.1,XP_020958061.1,XP_020957908.1,XP_020957995.1,XP_020923424.1,XP_020923836.1,XP_003122214.5,XP_020938400.1,XP_003122567.1,NP_001107753.1,XP_013849579.1,XP_003122763.3,XP_020939363.1,XP_020939404.1,XP_020939…
GO:0004869	cysteine-type endopeptidase inhibitor activity	MF	5.43433e-06	0.000336637	13	XP_003353815.1,XP_005652426.1,XP_003132625.1,NP_001231568.1,XP_013843662.2,NP_001090965.1,XP_020933516.1,XP_003134349.1,XP_020933992.1,XP_020933341.1,XP_020933340.1,XP_003134352.1,NP_001038067.1
GO:1901362	organic cyclic compound biosynthetic process	BP	5.90235e-06	0.000358568	280	XP_020941156.1,XP_001925809.1,NP_001302715.1,XP_003121760.3,NP_001182270.1,XP_005660246.2,XP_005660258.1,XP_020921806.1,XP_001925267.1,XP_005652762.2,XP_020925027.1,XP_020925756.1,XP_020941147.1,XP_020958061.1,XP_020957908.1,XP_020957995.1,XP_020923424.1,XP_020923836.1,XP_003122214.5,XP_020938400.1,XP_003122567.1,NP_001107753.1,XP_013849579.1,XP_003122763.3,XP_020939363.1,XP_020939404.1,XP_020939…
GO:0018130	heterocycle biosynthetic process	BP	5.99508e-06	0.000358568	277	XP_020941156.1,XP_001925809.1,NP_001302715.1,XP_003121760.3,NP_001182270.1,XP_005660246.2,XP_005660258.1,XP_020921806.1,XP_001925267.1,XP_005652762.2,XP_020925027.1,XP_020925756.1,XP_020941147.1,XP_020958061.1,XP_020957908.1,XP_020957995.1,XP_020923424.1,XP_020923836.1,XP_003122214.5,XP_020938400.1,XP_003122567.1,NP_001107753.1,XP_013849579.1,XP_003122763.3,XP_020939363.1,XP_020939404.1,XP_020939…
GO:0044271	cellular nitrogen compound biosynthetic process	BP	1.32634e-05	0.000779841	335	XP_020941156.1,XP_001925809.1,NP_001302715.1,XP_005659429.1,XP_003121760.3,XP_020957985.1,NP_001182270.1,XP_005660246.2,XP_005660258.1,XP_020921806.1,XP_001925267.1,XP_005652762.2,XP_020925027.1,XP_020925756.1,XP_020941147.1,XP_020958061.1,XP_005659919.2,XP_020957908.1,XP_020957995.1,NP_001231457.1,XP_020923424.1,XP_020923836.1,NP_999491.1,XP_003122214.5,XP_020938267.1,XP_020938400.1,XP_003122536…
GO:0006139	nucleobase-containing compound metabolic process	BP	1.41445e-05	0.000817786	394	XP_020941156.1,XP_001925809.1,NP_001302715.1,XP_020948972.1,XP_003121760.3,XP_020955929.1,NP_001182270.1,XP_005660246.2,XP_005660258.1,XP_020921806.1,XP_001925267.1,XP_005652762.2,NP_001230416.1,XP_020925756.1,XP_020941147.1,XP_020954402.1,XP_020954462.1,XP_013848769.1,XP_020958061.1,XP_020957995.1,XP_003122073.3,XP_020922513.1,XP_020923836.1,XP_003122214.5,XP_003122225.3,XP_001928454.3,XP_020938…
GO:0090304	nucleic acid metabolic process	BP	1.76105e-05	0.00100149	352	XP_020941156.1,XP_001925809.1,NP_001302715.1,XP_020948972.1,XP_003121760.3,XP_020955929.1,NP_001182270.1,XP_005660246.2,XP_020921806.1,XP_001925267.1,XP_005652762.2,NP_001230416.1,XP_020925756.1,XP_020941147.1,XP_020954402.1,XP_020954462.1,XP_013848769.1,XP_020958061.1,XP_020957995.1,XP_003122073.3,XP_020923836.1,XP_003122214.5,XP_001928454.3,XP_020938400.1,XP_005660694.3,XP_003122567.1,NP_001107…
GO:0003700	DNA binding transcription factor activity	MF	1.90716e-05	0.00106709	81	XP_005660246.2,XP_001925267.1,XP_020958061.1,XP_020938400.1,XP_003122567.1,NP_001107753.1,XP_013849579.1,XP_020940444.1,XP_013850661.1,XP_003122576.1,XP_005660752.2,XP_005674540.1,XP_013842844.1,XP_020939783.1,NP_001090882.1,XP_020935747.1,XP_020941582.1,XP_013843148.1,XP_020941680.1,XP_020941850.1,XP_020943672.1,XP_020942961.1,XP_003125202.3,XP_020946195.1,XP_013852210.1,XP_020945066.1,NP_001123…
GO:0015929	hexosaminidase activity	MF	1.94531e-05	0.00107116	8	NP_999086.2,NP_001116693.1,XP_005669627.1,NP_999606.1,XP_005669631.1,NP_999176.1,XP_013841138.1,XP_020934460.1
GO:0016070	RNA metabolic process	BP	2.26932e-05	0.00123004	307	XP_020941156.1,XP_001925809.1,NP_001302715.1,XP_003121760.3,XP_020955929.1,NP_001182270.1,XP_005660246.2,XP_020921806.1,XP_001925267.1,XP_005652762.2,NP_001230416.1,XP_020925756.1,XP_020941147.1,XP_020954462.1,XP_020958061.1,XP_020957995.1,XP_020923836.1,XP_003122214.5,XP_001928454.3,XP_020938400.1,XP_003122567.1,NP_001107753.1,XP_013849579.1,XP_003122635.3,XP_013849627.2,XP_003122763.3,NP_001254…
GO:0006725	cellular aromatic compound metabolic process	BP	2.3257e-05	0.00124121	407	XP_020941156.1,XP_001925809.1,NP_001302715.1,XP_020948972.1,XP_003121760.3,XP_020955929.1,NP_001182270.1,XP_005660246.2,XP_005660258.1,XP_020921806.1,XP_001925267.1,XP_005652762.2,XP_020925027.1,NP_001230416.1,XP_020925756.1,XP_020941147.1,XP_020954402.1,XP_020954462.1,XP_013848769.1,XP_020958061.1,XP_020957908.1,XP_020957995.1,XP_003122073.3,XP_020922513.1,XP_020923424.1,XP_020923836.1,XP_003122…
GO:0032502	developmental process	BP	2.76352e-05	0.00145252	45	XP_003353199.2,XP_013847876.1,NP_001098768.1,XP_020939290.1,XP_020939356.1,NP_999475.2,XP_013850661.1,XP_020940553.1,NP_001136316.1,NP_001002824.1,NP_001033733.1,NP_001033725.1,XP_020940106.1,XP_020941656.1,XP_020942033.1,XP_003125033.3,XP_005663261.2,XP_003125897.1,XP_020947176.1,XP_013853049.2,NP_001001649.2,XP_005653304.1,XP_020952758.1,XP_005665852.1,NP_001121920.2,XP_020954100.1,NP_001116619…
GO:0034645	cellular macromolecule biosynthetic process	BP	2.95447e-05	0.00152971	342	XP_020941156.1,XP_001925809.1,NP_001302715.1,XP_005659429.1,XP_003121760.3,XP_020957985.1,NP_001182270.1,XP_005660246.2,XP_020921806.1,XP_001925267.1,XP_005652762.2,XP_020925756.1,XP_013842422.1,XP_020941147.1,XP_013848769.1,XP_020958061.1,XP_005659919.2,XP_020957995.1,NP_001231457.1,XP_020923836.1,NP_999491.1,XP_003122214.5,XP_020925081.1,XP_020936477.1,XP_020938267.1,XP_020938400.1,XP_005660694…
GO:0010467	gene expression	BP	3.0283e-05	0.00154488	355	XP_020941156.1,XP_001925809.1,NP_001302715.1,XP_005659429.1,XP_003121760.3,XP_020957985.1,NP_001182270.1,XP_005660246.2,XP_020921806.1,XP_001925267.1,XP_005652762.2,NP_001230416.1,XP_003122270.2,XP_020925756.1,XP_020941147.1,XP_020954462.1,XP_003121761.3,XP_020958061.1,XP_005659919.2,XP_020957995.1,NP_001231457.1,XP_020923836.1,XP_013849289.1,NP_999491.1,XP_003122214.5,XP_001928454.3,XP_020938267…
GO:0050896	response to stimulus	BP	3.09926e-05	0.00155817	953	XP_003353199.2,XP_001924859.2,XP_005652733.2,XP_001926137.2,XP_001924929.4,XP_001924953.3,XP_001926072.2,XP_020930515.1,XP_020940392.1,XP_020940399.1,XP_020948972.1,XP_020940622.1,NP_001026958.1,XP_005660037.1,XP_020921187.1,XP_005660246.2,XP_005660258.1,XP_005660327.2,XP_003122101.2,XP_001924533.1,XP_020931328.1,XP_003480610.3,XP_020922656.1,XP_013849179.1,XP_005660447.1,XP_020931440.1,XP_003122…
GO:0046483	heterocycle metabolic process	BP	3.3618e-05	0.00166601	408	XP_020941156.1,XP_001925809.1,NP_001302715.1,XP_020948972.1,XP_003121760.3,XP_020955929.1,NP_001182270.1,XP_005660246.2,XP_005660258.1,XP_020921806.1,XP_001925267.1,XP_005652762.2,XP_020925027.1,NP_001230416.1,XP_020925756.1,XP_020941147.1,XP_020954402.1,XP_020954462.1,XP_013848769.1,XP_020958061.1,XP_020957908.1,XP_020957995.1,XP_003122073.3,XP_020922513.1,XP_020923424.1,XP_020923836.1,XP_003122…
GO:0009059	macromolecule biosynthetic process	BP	3.51256e-05	0.00171621	346	XP_020941156.1,XP_001925809.1,NP_001302715.1,XP_005659429.1,XP_003121760.3,XP_020957985.1,NP_001182270.1,XP_005660246.2,XP_020921806.1,XP_001925267.1,XP_005652762.2,XP_020925756.1,XP_013842422.1,XP_020941147.1,XP_013848769.1,XP_020958061.1,XP_005659919.2,XP_020957995.1,NP_001231457.1,XP_020923836.1,NP_999491.1,XP_003122214.5,XP_020925081.1,XP_020936477.1,NP_001230988.1,XP_020938267.1,XP_020938400…
GO:0034641	cellular nitrogen compound metabolic process	BP	3.80322e-05	0.00183199	460	XP_020941156.1,XP_001925809.1,NP_001302715.1,XP_005659429.1,XP_020948972.1,XP_003121760.3,XP_020955929.1,XP_020957985.1,NP_001182270.1,XP_005660246.2,XP_005660258.1,XP_020921806.1,XP_001925267.1,XP_005652762.2,XP_020925027.1,NP_001230416.1,XP_020925756.1,XP_020941147.1,XP_003480304.1,XP_020954402.1,XP_020954462.1,XP_003121761.3,XP_013848769.1,XP_020958061.1,XP_005659919.2,XP_020957908.1,XP_020957…
GO:1901360	organic cyclic compound metabolic process	BP	3.85515e-05	0.00183199	417	XP_020941156.1,XP_001925809.1,NP_001302715.1,XP_020948972.1,XP_003121760.3,XP_020955929.1,NP_001182270.1,XP_005660246.2,XP_005660258.1,XP_020921806.1,XP_001925267.1,XP_005652762.2,XP_020925027.1,NP_001230416.1,XP_020925756.1,XP_020941147.1,XP_020954402.1,XP_020954462.1,XP_013848769.1,XP_020958061.1,XP_020957908.1,XP_020957995.1,XP_003122073.3,XP_020922513.1,XP_020923424.1,XP_020923836.1,XP_003122…
GO:0042611	MHC protein complex	CC	4.99757e-05	0.00234278	10	NP_001107178.1,NP_001107534.2,XP_020954161.1,XP_013833169.1,NP_001107167.1,NP_001107166.1,NP_001107536.2,NP_001107179.1,NP_001004039.1,NP_001172072.1
GO:0044249	cellular biosynthetic process	BP	9.50357e-05	0.00439572	400	XP_020941156.1,XP_001925809.1,NP_001302715.1,XP_005659429.1,XP_003121760.3,XP_020957985.1,NP_001182270.1,XP_005660246.2,XP_005660258.1,XP_020921806.1,XP_001925267.1,XP_005652762.2,XP_020925027.1,XP_001928369.2,XP_020925756.1,XP_013842422.1,XP_020941147.1,XP_013848769.1,XP_020958061.1,XP_005659919.2,XP_020957908.1,XP_020957995.1,NP_001231457.1,XP_020923424.1,XP_020923836.1,NP_999491.1,XP_003122214…
GO:0009058	biosynthetic process	BP	0.000100679	0.00459547	415	XP_020941156.1,XP_001925809.1,NP_001302715.1,XP_005659429.1,XP_003121760.3,XP_020957985.1,NP_001182270.1,XP_005660246.2,XP_005660258.1,XP_020921806.1,XP_001925267.1,NP_001172068.1,XP_005652762.2,XP_020925027.1,XP_001928369.2,XP_020925756.1,XP_013842422.1,XP_020941147.1,XP_013848769.1,XP_020958061.1,XP_005659919.2,XP_020957908.1,XP_020957995.1,NP_001231457.1,XP_020923424.1,XP_020923836.1,NP_999491…
GO:0140110	transcription regulator activity	MF	0.000109256	0.00492084	97	XP_005660246.2,XP_001925267.1,XP_020958061.1,XP_003122214.5,XP_020938400.1,XP_003122567.1,NP_001107753.1,XP_013849579.1,XP_003122763.3,XP_020940444.1,XP_013850661.1,XP_003122576.1,XP_005660752.2,XP_005674540.1,XP_013842844.1,XP_020939783.1,XP_003123694.2,NP_001090882.1,XP_020935747.1,XP_020941582.1,XP_013843148.1,XP_020941680.1,XP_020941850.1,XP_020943672.1,XP_020942961.1,XP_003125202.3,XP_020946…
GO:1901576	organic substance biosynthetic process	BP	0.000110644	0.00492084	405	XP_020941156.1,XP_001925809.1,NP_001302715.1,XP_005659429.1,XP_003121760.3,XP_020957985.1,NP_001182270.1,XP_005660246.2,XP_005660258.1,XP_020921806.1,XP_001925267.1,NP_001172068.1,XP_005652762.2,XP_020925027.1,XP_001928369.2,XP_020925756.1,XP_013842422.1,XP_020941147.1,XP_013848769.1,XP_020958061.1,XP_005659919.2,XP_020957908.1,XP_020957995.1,NP_001231457.1,XP_020923424.1,XP_020923836.1,NP_999491…
GO:0007165	signal transduction	BP	0.000130516	0.00573112	816	XP_003353199.2,XP_001924859.2,XP_005652733.2,XP_001926137.2,XP_001924929.4,XP_001924953.3,XP_001926072.2,XP_020930515.1,XP_020940392.1,XP_020940399.1,XP_020940622.1,NP_001026958.1,XP_005660037.1,XP_020921187.1,XP_005660246.2,XP_005660258.1,XP_005660327.2,XP_003122101.2,XP_001924533.1,XP_020931328.1,XP_003480610.3,XP_020922656.1,XP_013849179.1,XP_020931440.1,XP_003122190.2,XP_003122195.1,XP_013849…
GO:0023052	signaling	BP	0.000191272	0.00829405	825	XP_003353199.2,XP_001924859.2,XP_005652733.2,XP_001926137.2,XP_001924929.4,XP_001924953.3,XP_001926072.2,XP_020930515.1,XP_020940392.1,XP_020940399.1,XP_020940622.1,NP_001026958.1,XP_005660037.1,XP_020921187.1,XP_005660246.2,XP_005660258.1,XP_005660327.2,XP_003122101.2,XP_001924533.1,XP_020931328.1,XP_003480610.3,XP_020922656.1,XP_013849179.1,XP_020931440.1,XP_003122190.2,XP_003122195.1,XP_013849…
GO:0048856	anatomical structure development	BP	0.000230495	0.00987146	41	XP_003353199.2,XP_013847876.1,NP_001098768.1,XP_020939290.1,XP_020939356.1,NP_999475.2,XP_020940553.1,NP_001002824.1,NP_001033733.1,NP_001033725.1,XP_020940106.1,XP_020941656.1,XP_020942033.1,XP_003125033.3,XP_005663261.2,XP_003125897.1,XP_020947176.1,XP_013853049.2,NP_001001649.2,XP_005653304.1,XP_020952758.1,XP_005665852.1,NP_001121920.2,NP_001116619.1,XP_003129069.1,XP_005666772.1,XP_020956200…
GO:0005882	intermediate filament	CC	0.000237614	0.00993111	45	XP_003354039.2,XP_003123930.2,XP_003355442.2,XP_020946877.1,XP_020947344.1,XP_013840061.2,XP_005652636.3,XP_020947341.1,XP_020947342.1,XP_020947343.1,XP_003126207.2,XP_003355445.3,XP_005652605.2,XP_003355441.3,XP_003126216.4,XP_020947346.1,XP_020947345.1,XP_020947347.1,XP_003126221.1,XP_013840685.1,NP_001230743.1,XP_020947350.1,XP_020947351.1,NP_001092053.1,XP_003481635.2,XP_020948765.1,XP_001927…
GO:0045111	intermediate filament cytoskeleton	CC	0.000237614	0.00993111	45	XP_003354039.2,XP_003123930.2,XP_003355442.2,XP_020946877.1,XP_020947344.1,XP_013840061.2,XP_005652636.3,XP_020947341.1,XP_020947342.1,XP_020947343.1,XP_003126207.2,XP_003355445.3,XP_005652605.2,XP_003355441.3,XP_003126216.4,XP_020947346.1,XP_020947345.1,XP_020947347.1,XP_003126221.1,XP_013840685.1,NP_001230743.1,XP_020947350.1,XP_020947351.1,NP_001092053.1,XP_003481635.2,XP_020948765.1,XP_001927…
GO:0004415	hyalurononglucosaminidase activity	MF	0.000293248	0.0121104	6	XP_005669627.1,NP_999606.1,XP_005669631.1,NP_999176.1,XP_013841138.1,XP_020934460.1
GO:0051716	cellular response to stimulus	BP	0.000305272	0.0124587	853	XP_003353199.2,XP_001924859.2,XP_005652733.2,XP_001926137.2,XP_001924929.4,XP_001924953.3,XP_001926072.2,XP_020930515.1,XP_020940392.1,XP_020940399.1,XP_020948972.1,XP_020940622.1,NP_001026958.1,XP_005660037.1,XP_020921187.1,XP_005660246.2,XP_005660258.1,XP_005660327.2,XP_003122101.2,XP_001924533.1,XP_020931328.1,XP_003480610.3,XP_020922656.1,XP_013849179.1,XP_020931440.1,XP_003122190.2,XP_003122…
GO:0099513	polymeric cytoskeletal fiber	CC	0.000356044	0.0143618	55	XP_003480860.1,XP_003354039.2,XP_003123930.2,XP_003355442.2,XP_020946877.1,XP_020947344.1,XP_013840061.2,XP_005652636.3,XP_020947341.1,XP_020947342.1,XP_020947343.1,XP_003126207.2,XP_003355445.3,XP_005652605.2,XP_003355441.3,XP_003126216.4,XP_020947346.1,XP_020947345.1,XP_020947347.1,XP_003126221.1,XP_013840685.1,NP_001230743.1,XP_020947350.1,XP_020947351.1,NP_001092053.1,XP_003481635.2,XP_020948…
GO:0030154	cell differentiation	BP	0.00036607	0.0145965	14	NP_001098768.1,XP_020939290.1,XP_013850661.1,NP_001136316.1,XP_003125033.3,XP_013853049.2,XP_020954100.1,NP_001116619.1,XP_003129069.1,XP_005666772.1,XP_020918367.1,XP_020928182.1,XP_020933363.1,XP_020933496.1
GO:0003824	catalytic activity	MF	0.000400517	0.0157395	905	NP_001231282.1,NP_999298.1,XP_001926966.2,XP_003121262.3,XP_013848172.1,XP_003480342.1,XP_020955694.1,NP_001026958.1,XP_020955929.1,NP_001137188.1,XP_001928025.1,XP_005660266.1,XP_003122032.1,XP_013849100.1,XP_005660258.1,XP_020921780.1,XP_020921806.1,XP_003353634.1,XP_005660327.2,NP_001177123.1,NP_001159516.1,XP_020925027.1,XP_020925181.1,XP_020925268.1,XP_020925385.1,XP_003122256.1,NP_001230386…
GO:0023051	regulation of signaling	BP	0.000403809	0.0157395	32	XP_005660037.1,XP_020943095.1,NP_001182615.1,XP_020938594.1,XP_020939968.1,XP_020940532.1,XP_020938329.1,XP_005654699.1,XP_020938507.1,NP_001254762.1,XP_020941737.1,XP_005662183.1,XP_020949725.1,XP_020949706.1,XP_003357240.3,XP_020918367.1,XP_020919387.1,XP_003129639.1,XP_003130873.4,XP_020923144.1,XP_020921784.1,XP_020923194.1,XP_020925560.1,NP_001231059.1,XP_020925551.1,XP_020928830.1,XP_003483…
GO:0006796	phosphate-containing compound metabolic process	BP	0.000428127	0.0163718	183	NP_001137188.1,XP_005660037.1,XP_003122032.1,XP_005660258.1,XP_005660327.2,NP_001159516.1,XP_020925385.1,XP_003480304.1,XP_020944446.1,XP_020922513.1,XP_020925091.1,XP_020938244.1,XP_020938510.1,XP_013849589.2,XP_020938531.1,NP_999280.1,XP_003123401.1,XP_003123233.2,XP_020939687.1,XP_020939863.1,XP_020939968.1,XP_020939971.1,XP_005661498.1,XP_005655019.1,XP_003123703.1,XP_020938257.1,XP_020938299…
GO:1901363	heterocyclic compound binding	MF	0.000433958	0.0163718	765	XP_020941156.1,NP_001302715.1,XP_020948972.1,XP_003121760.3,XP_020955694.1,NP_001026958.1,NP_001137188.1,XP_005660055.1,NP_001182270.1,XP_005660266.1,XP_003122032.1,XP_005660246.2,XP_005660258.1,XP_020921780.1,XP_020921806.1,XP_001925267.1,XP_005660327.2,XP_005652762.2,XP_013849179.1,XP_005660447.1,NP_001159516.1,XP_020925027.1,XP_020925181.1,XP_020925385.1,XP_003122256.1,XP_020925756.1,XP_020925…
GO:0097159	organic cyclic compound binding	MF	0.000434189	0.0163718	766	XP_020941156.1,NP_001302715.1,XP_020948972.1,XP_003121760.3,XP_020955694.1,NP_001026958.1,NP_001137188.1,XP_005660055.1,NP_001182270.1,XP_005660266.1,XP_003122032.1,XP_005660246.2,XP_005660258.1,XP_020921780.1,XP_020921806.1,XP_001925267.1,XP_005660327.2,XP_005652762.2,XP_013849179.1,XP_005660447.1,NP_001159516.1,XP_020925027.1,XP_020925181.1,XP_020925385.1,XP_003122256.1,XP_020925756.1,XP_020925…
GO:0007154	cell communication	BP	0.000466317	0.0173941	826	XP_003353199.2,XP_001924859.2,XP_005652733.2,XP_001926137.2,XP_001924929.4,XP_001924953.3,XP_001926072.2,XP_020930515.1,XP_020940392.1,XP_020940399.1,XP_020940622.1,NP_001026958.1,XP_005660037.1,XP_020921187.1,XP_005660246.2,XP_005660258.1,XP_005660327.2,XP_003122101.2,XP_001924533.1,XP_020931328.1,XP_003480610.3,XP_020922656.1,XP_013849179.1,XP_020931440.1,XP_003122190.2,XP_003122195.1,XP_013849…
GO:0099080	supramolecular complex	CC	0.000536443	0.0193846	57	NP_001027530.1,XP_020937355.1,XP_003480860.1,XP_003354039.2,XP_003123930.2,XP_003355442.2,XP_020946877.1,XP_020947344.1,XP_013840061.2,XP_005652636.3,XP_020947341.1,XP_020947342.1,XP_020947343.1,XP_003126207.2,XP_003355445.3,XP_005652605.2,XP_003355441.3,XP_003126216.4,XP_020947346.1,XP_020947345.1,XP_020947347.1,XP_003126221.1,XP_013840685.1,NP_001230743.1,XP_020947350.1,XP_020947351.1,NP_001092…
GO:0099081	supramolecular polymer	CC	0.000536443	0.0193846	57	NP_001027530.1,XP_020937355.1,XP_003480860.1,XP_003354039.2,XP_003123930.2,XP_003355442.2,XP_020946877.1,XP_020947344.1,XP_013840061.2,XP_005652636.3,XP_020947341.1,XP_020947342.1,XP_020947343.1,XP_003126207.2,XP_003355445.3,XP_005652605.2,XP_003355441.3,XP_003126216.4,XP_020947346.1,XP_020947345.1,XP_020947347.1,XP_003126221.1,XP_013840685.1,NP_001230743.1,XP_020947350.1,XP_020947351.1,NP_001092…
GO:0099512	supramolecular fiber	CC	0.000536443	0.0193846	57	NP_001027530.1,XP_020937355.1,XP_003480860.1,XP_003354039.2,XP_003123930.2,XP_003355442.2,XP_020946877.1,XP_020947344.1,XP_013840061.2,XP_005652636.3,XP_020947341.1,XP_020947342.1,XP_020947343.1,XP_003126207.2,XP_003355445.3,XP_005652605.2,XP_003355441.3,XP_003126216.4,XP_020947346.1,XP_020947345.1,XP_020947347.1,XP_003126221.1,XP_013840685.1,NP_001230743.1,XP_020947350.1,XP_020947351.1,NP_001092…
GO:0006793	phosphorus metabolic process	BP	0.000606632	0.0216949	187	NP_001137188.1,XP_005660037.1,XP_003122032.1,XP_005660258.1,XP_005660327.2,NP_001159516.1,XP_020925385.1,XP_003480304.1,XP_020944446.1,XP_020922490.1,XP_020931279.1,XP_020922513.1,XP_020925091.1,XP_020938244.1,XP_020938510.1,XP_013849589.2,XP_020938531.1,NP_999280.1,XP_003123401.1,XP_003123233.2,XP_020939687.1,XP_020939863.1,XP_020939968.1,XP_020939971.1,XP_005661498.1,XP_005655019.1,XP_003123703…
GO:0007275	multicellular organism development	BP	0.000671816	0.0237809	36	XP_003353199.2,XP_013847876.1,NP_001098768.1,XP_020939290.1,XP_020939356.1,NP_999475.2,XP_020940553.1,NP_001002824.1,NP_001033733.1,XP_020940106.1,XP_020941656.1,XP_020942033.1,XP_003125033.3,XP_005663261.2,XP_003125897.1,XP_020947176.1,XP_013853049.2,NP_001001649.2,XP_005653304.1,NP_001121920.2,NP_001116619.1,XP_003129069.1,XP_005666772.1,XP_020956200.1,NP_999202.1,XP_003131373.1,XP_020928830.1,…
GO:0009966	regulation of signal transduction	BP	0.000697253	0.024432	29	XP_005660037.1,XP_020943095.1,NP_001182615.1,XP_020938594.1,XP_020939968.1,XP_020940532.1,XP_020938507.1,NP_001254762.1,XP_020941737.1,XP_005662183.1,XP_020949725.1,XP_020949706.1,XP_003357240.3,XP_020918367.1,XP_020919387.1,XP_003129639.1,XP_003130873.4,XP_020923144.1,XP_020921784.1,XP_020925560.1,NP_001231059.1,XP_020925551.1,XP_020928830.1,XP_003483597.2,XP_001929430.4,XP_020928399.1,XP_013839…
GO:0042578	phosphoric ester hydrolase activity	MF	0.000776007	0.0269197	35	XP_003480304.1,XP_020939687.1,XP_005661484.2,XP_020938257.1,XP_005660695.1,XP_020938543.1,XP_003354637.2,XP_003125055.4,XP_020943679.1,XP_020946415.1,XP_001924572.2,XP_020945250.1,XP_003126255.4,XP_020946588.1,XP_020949675.1,XP_003127785.2,XP_020951383.1,XP_020949300.1,XP_020951320.1,XP_020949048.1,XP_020951648.1,XP_003128529.1,XP_020957425.1,XP_020957115.1,XP_020918179.1,XP_003131373.1,XP_003131…
GO:0010646	regulation of cell communication	BP	0.000837023	0.0287488	32	XP_005660037.1,XP_020943095.1,NP_001182615.1,XP_020938594.1,XP_020939968.1,XP_020940532.1,XP_020938329.1,XP_005654699.1,XP_020938507.1,NP_001254762.1,XP_020941737.1,XP_005662183.1,XP_020949725.1,XP_020949706.1,XP_003357240.3,XP_020918367.1,XP_020919387.1,XP_003129639.1,XP_003130873.4,XP_020923144.1,XP_020921784.1,XP_020923194.1,XP_020925560.1,NP_001231059.1,XP_020925551.1,XP_020928830.1,XP_003483…
GO:0035556	intracellular signal transduction	BP	0.000916332	0.0311643	110	NP_001026958.1,XP_005660037.1,XP_020921187.1,XP_005660258.1,XP_013849179.1,XP_020943095.1,XP_020955711.1,NP_001182615.1,XP_020925021.1,NP_001093407.1,XP_013849589.2,NP_001231087.1,XP_020939636.1,XP_020939836.1,XP_020939968.1,XP_020939978.1,XP_005661504.1,XP_020940532.1,XP_003353796.4,XP_020938469.1,NP_001116645.1,XP_020938507.1,XP_013849576.1,XP_003480728.1,XP_020938543.1,XP_020938868.1,NP_001230…
GO:0048869	cellular developmental process	BP	0.000949417	0.031976	17	NP_001098768.1,XP_020939290.1,XP_013850661.1,NP_001136316.1,NP_001033725.1,XP_003125033.3,XP_013853049.2,XP_005665852.1,XP_020954100.1,NP_001116619.1,XP_003129069.1,XP_005666772.1,XP_020918367.1,XP_013836325.1,XP_020928182.1,XP_020933363.1,XP_020933496.1
GO:0007264	small GTPase mediated signal transduction	BP	0.0010542	0.0351636	56	NP_001026958.1,XP_013849179.1,XP_020943095.1,XP_020955711.1,NP_001182615.1,XP_020925021.1,NP_001231087.1,XP_020939636.1,XP_020939836.1,XP_020939978.1,XP_005661504.1,XP_020940532.1,XP_003353796.4,NP_001116645.1,XP_020938507.1,XP_013849576.1,NP_001230731.1,XP_020939521.1,NP_001231804.1,NP_001254762.1,XP_003354236.1,NP_001008689.1,XP_020941737.1,XP_020941412.1,XP_020946420.1,XP_013852990.1,XP_020949…
GO:0030234	enzyme regulator activity	MF	0.00120634	0.0398553	79	XP_020925618.1,XP_020944446.1,XP_020938995.1,XP_020940754.1,XP_005654909.1,XP_020936478.1,XP_020938281.1,NP_001001866.1,XP_003353815.1,XP_020938507.1,NP_001116466.1,XP_003123693.2,XP_005661509.1,XP_020940591.1,XP_020941596.1,NP_999391.1,XP_020943708.1,XP_013843335.1,NP_001116468.2,XP_020947410.1,NP_001090955.1,NP_001116665.1,NP_001231916.1,XP_020951185.1,NP_001138849.1,NP_001116561.1,XP_003482167…
GO:0071840	cellular component organization or biogenesis	BP	0.00124568	0.0407667	137	XP_013848196.1,XP_020940622.1,XP_020922018.1,NP_001172063.1,XP_020927656.1,XP_020925778.1,XP_013848055.1,XP_020954462.1,XP_020921311.1,XP_001924387.1,NP_001304009.1,XP_020923822.1,NP_001098768.1,XP_003122479.2,XP_003480718.2,NP_001004043.1,XP_020939356.1,NP_001131097.1,XP_020939487.1,XP_003123248.1,XP_020939844.1,XP_020940026.1,XP_003354322.2,NP_001272905.1,XP_020938306.1,XP_020938930.1,XP_020939…
GO:0003676	nucleic acid binding	MF	0.00147063	0.0476785	408	XP_020941156.1,NP_001302715.1,XP_020948972.1,XP_003121760.3,XP_005660055.1,NP_001182270.1,XP_005660246.2,XP_020921806.1,XP_001925267.1,XP_005652762.2,XP_005660447.1,XP_003122256.1,XP_020925756.1,XP_020941147.1,XP_005659239.1,XP_020940789.1,XP_005654461.1,XP_003121485.1,XP_013848311.2,XP_020954402.1,XP_020957995.1,XP_001929041.1,XP_003122073.3,XP_020922747.1,XP_013849289.1,XP_013849352.2,XP_020932…
GO:0051050	positive regulation of transport	BP	0.00159952	0.0513772	6	XP_020938329.1,NP_001116665.1,XP_020957909.1,XP_005653698.1,XP_020920128.1,XP_020923194.1
GO:0140096	catalytic activity, acting on a protein	MF	0.00188574	0.0600151	291	NP_001231282.1,NP_001137188.1,XP_001928025.1,XP_003122032.1,XP_005660258.1,XP_005660327.2,NP_001159516.1,XP_020925385.1,XP_001925615.1,XP_003121761.3,XP_013849289.1,XP_020938244.1,XP_003122479.2,XP_003122543.3,XP_020938510.1,XP_020938522.1,XP_013849589.2,XP_020938531.1,XP_020938612.1,NP_001121929.1,XP_003123401.1,NP_001233179.1,NP_001230149.1,XP_020939687.1,XP_020939702.1,XP_020939844.1,XP_020939…
GO:0022890	inorganic cation transmembrane transporter activity	MF	0.00210376	0.0663448	47	XP_003122582.1,XP_003123477.1,XP_020939369.1,XP_020939834.1,XP_003123044.1,XP_020938392.1,XP_003122631.1,XP_020938930.1,XP_020942055.1,XP_020941340.1,XP_003357662.2,NP_999405.1,XP_005663265.1,XP_001929096.1,XP_020947149.1,XP_020947298.1,XP_020948761.1,XP_003481830.2,XP_020949738.1,XP_003127748.3,XP_020952273.1,XP_020949365.1,XP_003126874.1,XP_003126994.1,NP_001007104.1,NP_001124517.1,XP_005666204…
GO:0016043	cellular component organization	BP	0.0026109	0.0815966	131	XP_013848196.1,XP_020940622.1,XP_020922018.1,NP_001172063.1,XP_020927656.1,XP_020925778.1,XP_013848055.1,XP_020921311.1,XP_001924387.1,NP_001304009.1,XP_020923822.1,NP_001098768.1,XP_003122479.2,XP_003480718.2,NP_001004043.1,XP_020939356.1,NP_001131097.1,XP_020939487.1,XP_003123248.1,XP_020939844.1,XP_020940026.1,XP_003354322.2,NP_001272905.1,XP_020938306.1,XP_020938930.1,XP_020939380.1,XP_005654…
GO:0046873	metal ion transmembrane transporter activity	MF	0.00269878	0.0831936	32	XP_003122582.1,XP_003123477.1,XP_020939369.1,XP_020939834.1,XP_020938930.1,XP_020941340.1,XP_003357662.2,XP_005663265.1,XP_001929096.1,XP_020947149.1,XP_020947298.1,XP_020948761.1,XP_003481830.2,XP_003127748.3,XP_020952273.1,XP_003126874.1,NP_001124517.1,XP_020954318.1,XP_020954319.1,XP_003129046.1,XP_020918130.1,NP_999258.1,XP_020920469.1,XP_020923179.1,XP_013837229.1,XP_020925520.1,XP_020928658…
GO:0050900	leukocyte migration	BP	0.00270997	0.0831936	9	XP_020943687.1,XP_020949567.1,NP_999032.1,NP_999027.1,XP_013834226.1,NP_001008691.1,NP_001231059.1,XP_020928830.1,NP_001033093.1
GO:0016788	hydrolase activity, acting on ester bonds	MF	0.0027986	0.0851609	73	XP_020955929.1,XP_003480304.1,XP_020954402.1,XP_020922490.1,XP_020931279.1,NP_001245360.1,NP_999361.1,XP_020939687.1,XP_005661484.2,XP_020938257.1,XP_005660695.1,XP_020938477.1,XP_020938543.1,XP_020935092.1,XP_020939871.1,XP_020941842.1,XP_020942121.1,XP_003354637.2,XP_003125055.4,NP_001230610.1,XP_020943679.1,XP_020946415.1,XP_003481423.1,XP_001924572.2,XP_020945250.1,XP_003126255.4,XP_020946588…
GO:0004867	serine-type endopeptidase inhibitor activity	MF	0.00285096	0.0859999	15	XP_020938995.1,XP_003482167.1,XP_003130868.2,NP_999068.1,NP_999089.2,XP_020923924.1,XP_013837111.1,XP_020931400.1,XP_020933622.1,XP_020933727.1,XP_003360065.2,NP_001231406.1,NP_001177144.1,XP_020933495.1,XP_020933490.1
GO:0044085	cellular component biogenesis	BP	0.00293564	0.0877908	53	XP_020940622.1,XP_020922018.1,NP_001172063.1,XP_020927656.1,XP_020954462.1,XP_020923822.1,NP_001272905.1,XP_020938306.1,XP_020938930.1,XP_020933504.1,NP_001231322.1,XP_020943687.1,XP_020942956.1,XP_003354565.1,XP_020942090.1,XP_005662521.1,NP_001090923.1,XP_003126085.1,XP_020947187.1,XP_003481830.2,XP_003127052.1,XP_013849829.2,XP_020949391.1,XP_020952727.1,NP_001041536.1,XP_020949568.1,XP_003126…
GO:0016787	hydrolase activity	MF	0.00338999	0.100512	368	NP_001231282.1,NP_999298.1,XP_020955694.1,NP_001026958.1,XP_020955929.1,XP_001928025.1,XP_005660266.1,NP_001177123.1,XP_020925181.1,XP_003122256.1,XP_003480304.1,XP_001925615.1,XP_020954402.1,XP_003121761.3,XP_020957908.1,NP_001245314.1,XP_020922490.1,XP_020931279.1,NP_001304009.1,XP_020923471.1,NP_001231333.1,NP_001245360.1,XP_003122485.1,NP_001038024.1,XP_003122543.3,XP_020938563.1,XP_020938612…
GO:0060326	cell chemotaxis	BP	0.00342768	0.100768	8	XP_020943687.1,NP_001243705.1,XP_020949567.1,NP_999032.1,NP_999027.1,XP_013834226.1,NP_001008691.1,XP_020928830.1
GO:0019899	enzyme binding	MF	0.00379515	0.110634	35	XP_020943095.1,NP_001182615.1,XP_020925021.1,NP_001231087.1,XP_013846052.1,XP_020939636.1,XP_020939968.1,XP_020939978.1,XP_020940532.1,XP_020939521.1,NP_001254762.1,XP_020933504.1,XP_020941737.1,XP_003124573.3,XP_020947599.1,XP_020947158.1,XP_020947264.1,XP_020949725.1,XP_020951295.1,NP_001121952.1,XP_003357240.3,XP_020919387.1,XP_003130873.4,XP_020921784.1,XP_020923198.1,XP_013836325.1,XP_020925…
GO:0015077	monovalent inorganic cation transmembrane transporter activity	MF	0.00394021	0.113905	34	XP_003122582.1,XP_003123477.1,XP_003123044.1,XP_020938392.1,XP_003122631.1,XP_020938930.1,XP_020942055.1,XP_003357662.2,NP_999405.1,XP_005663265.1,XP_001929096.1,XP_020947149.1,XP_020947298.1,XP_003481830.2,XP_020949738.1,XP_020952273.1,XP_020949365.1,XP_003126994.1,NP_001007104.1,XP_005666204.1,XP_020954318.1,XP_020954319.1,XP_003129046.1,NP_999258.1,XP_020920661.1,XP_020923179.1,XP_020926046.1,…
GO:0043412	macromolecule modification	BP	0.00418418	0.119714	221	NP_001137188.1,XP_005660037.1,XP_003122032.1,XP_005660258.1,XP_005660327.2,NP_001159516.1,NP_001230416.1,XP_020925385.1,NP_001230386.1,XP_013842422.1,XP_020944446.1,XP_001925615.1,XP_013849289.1,XP_020925081.1,XP_020936477.1,XP_020938244.1,XP_003122479.2,XP_020938510.1,XP_020938522.1,XP_013849589.2,XP_020938531.1,NP_001121929.1,XP_013849947.2,XP_020938923.1,XP_003123401.1,XP_003123366.1,XP_020939…
GO:0008374	O-acyltransferase activity	MF	0.00423075	0.119714	7	XP_020942712.1,XP_020944056.1,XP_020942870.1,XP_020947356.1,XP_020949819.1,NP_001158328.1,XP_020919395.1
GO:0004030	aldehyde dehydrogenase [NAD(P)+] activity	MF	0.00441725	0.119714	4	XP_013849471.2,XP_020935785.1,XP_013836817.1,XP_020923604.1
GO:0008239	dipeptidyl-peptidase activity	MF	0.00441725	0.119714	4	XP_005654711.1,XP_013849644.1,XP_020949777.1,XP_003355827.2
GO:0042632	cholesterol homeostasis	BP	0.00441725	0.119714	4	XP_020944405.1,XP_020947356.1,XP_020919395.1,XP_003129639.1
GO:0004308	exo-alpha-sialidase activity	MF	0.00441725	0.119714	4	NP_001095292.1,XP_003482613.1,XP_020930565.1,XP_020930481.1
GO:0055092	sterol homeostasis	BP	0.00441725	0.119714	4	XP_020944405.1,XP_020947356.1,XP_020919395.1,XP_003129639.1
GO:0016997	alpha-sialidase activity	MF	0.00441725	0.119714	4	NP_001095292.1,XP_003482613.1,XP_020930565.1,XP_020930481.1
GO:0006464	cellular protein modification process	BP	0.00477828	0.127507	211	NP_001137188.1,XP_005660037.1,XP_003122032.1,XP_005660258.1,XP_005660327.2,NP_001159516.1,XP_020925385.1,NP_001230386.1,XP_013842422.1,XP_020944446.1,XP_001925615.1,XP_013849289.1,XP_020925081.1,XP_020936477.1,XP_020938244.1,XP_003122479.2,XP_020938510.1,XP_020938522.1,XP_013849589.2,XP_020938531.1,NP_001121929.1,XP_013849947.2,XP_020938923.1,XP_003123401.1,XP_003123366.1,XP_020939480.1,XP_013850…
GO:0036211	protein modification process	BP	0.00477828	0.127507	211	NP_001137188.1,XP_005660037.1,XP_003122032.1,XP_005660258.1,XP_005660327.2,NP_001159516.1,XP_020925385.1,NP_001230386.1,XP_013842422.1,XP_020944446.1,XP_001925615.1,XP_013849289.1,XP_020925081.1,XP_020936477.1,XP_020938244.1,XP_003122479.2,XP_020938510.1,XP_020938522.1,XP_013849589.2,XP_020938531.1,NP_001121929.1,XP_013849947.2,XP_020938923.1,XP_003123401.1,XP_003123366.1,XP_020939480.1,XP_013850…
GO:0008324	cation transmembrane transporter activity	MF	0.00487916	0.129205	60	XP_020945259.1,XP_020940622.1,NP_001231186.1,XP_003122582.1,XP_003123477.1,XP_020939369.1,XP_020939834.1,XP_003123044.1,NP_999116.1,XP_020938392.1,XP_003122631.1,XP_003353913.1,XP_020938930.1,XP_020939239.1,XP_020942055.1,XP_020941340.1,XP_003357662.2,NP_999405.1,XP_005663265.1,XP_001929096.1,XP_020947149.1,XP_020947298.1,XP_020948761.1,XP_003481830.2,XP_020949738.1,XP_003127748.3,NP_001231209.1,…
GO:0016471	vacuolar proton-transporting V-type ATPase complex	CC	0.00499374	0.13025	6	NP_001177123.1,XP_020938392.1,NP_999405.1,XP_020953645.1,XP_020927888.1,XP_020934394.1
GO:0030595	leukocyte chemotaxis	BP	0.00499374	0.13025	6	XP_020943687.1,NP_999032.1,NP_999027.1,XP_013834226.1,NP_001008691.1,XP_020928830.1
GO:0006952	defense response	BP	0.00520539	0.134757	21	XP_005661088.1,XP_005661152.2,XP_013849956.1,XP_005662183.1,NP_001231024.1,NP_001243705.1,XP_020949326.1,XP_020951303.1,NP_001180220.1,NP_001025705.1,XP_013834045.2,NP_998925.2,NP_001107761.2,NP_001121963.1,XP_003357134.1,XP_020918367.1,NP_001335700.1,XP_020926282.1,XP_005669621.2,NP_001026966.1,XP_020929339.1
GO:0003677	DNA binding	MF	0.00535166	0.135733	205	XP_020941156.1,NP_001302715.1,XP_020948972.1,XP_003121760.3,XP_005660055.1,NP_001182270.1,XP_005660246.2,XP_020921806.1,XP_001925267.1,XP_005660447.1,XP_020925756.1,XP_020941147.1,XP_005659239.1,XP_005654461.1,XP_003121485.1,XP_013848311.2,XP_020954402.1,XP_020957995.1,XP_003122073.3,XP_003122567.1,NP_001107753.1,XP_013849579.1,XP_003123480.1,XP_003123479.2,XP_020939363.1,XP_003123159.3,XP_020939…
GO:1903825	organic acid transmembrane transport	BP	0.00536044	0.135733	16	XP_003355118.1,XP_020949811.1,XP_020950575.1,XP_020950577.1,XP_020950576.1,XP_013854186.2,XP_020949057.1,XP_003356094.3,XP_003127474.3,XP_013854194.2,XP_003127472.2,XP_013854202.2,XP_020953219.1,XP_013854195.1,XP_003127469.2,XP_020935718.1
GO:1905039	carboxylic acid transmembrane transport	BP	0.00536044	0.135733	16	XP_003355118.1,XP_020949811.1,XP_020950575.1,XP_020950577.1,XP_020950576.1,XP_013854186.2,XP_020949057.1,XP_003356094.3,XP_003127474.3,XP_013854194.2,XP_003127472.2,XP_013854202.2,XP_020953219.1,XP_013854195.1,XP_003127469.2,XP_020935718.1
GO:0016791	phosphatase activity	MF	0.00547404	0.137605	24	XP_020939687.1,XP_005661484.2,XP_020938257.1,XP_005660695.1,XP_003125055.4,XP_020946415.1,XP_001924572.2,XP_020945250.1,XP_020946588.1,XP_020949675.1,XP_020951383.1,XP_020951320.1,XP_020949048.1,XP_020951648.1,XP_003128529.1,XP_020957425.1,XP_020957115.1,XP_003131408.3,XP_003131402.1,XP_003132095.1,XP_003132302.3,XP_003132295.3,XP_003133820.3,XP_005672834.1
GO:0015849	organic acid transport	BP	0.00565813	0.1402	26	XP_003121764.3,XP_020925268.1,XP_003123477.1,XP_003355118.1,XP_020944109.1,XP_013843595.2,XP_020947159.1,XP_020949811.1,XP_020950575.1,XP_020950577.1,XP_020950576.1,XP_013854186.2,XP_020949057.1,XP_003356094.3,XP_020952273.1,XP_003127474.3,XP_013854194.2,XP_003127472.2,XP_013854202.2,XP_020953219.1,XP_013854195.1,XP_003127469.2,XP_005657072.2,XP_020932944.1,XP_020933636.1,XP_020935718.1
GO:0046942	carboxylic acid transport	BP	0.00565813	0.1402	26	XP_003121764.3,XP_020925268.1,XP_003123477.1,XP_003355118.1,XP_020944109.1,XP_013843595.2,XP_020947159.1,XP_020949811.1,XP_020950575.1,XP_020950577.1,XP_020950576.1,XP_013854186.2,XP_020949057.1,XP_003356094.3,XP_020952273.1,XP_003127474.3,XP_013854194.2,XP_003127472.2,XP_013854202.2,XP_020953219.1,XP_013854195.1,XP_003127469.2,XP_005657072.2,XP_020932944.1,XP_020933636.1,XP_020935718.1
GO:0022836	gated channel activity	MF	0.00613481	0.150934	31	XP_013848140.2,XP_003121344.1,XP_020922555.1,NP_001231186.1,XP_020939369.1,XP_003353913.1,XP_020938930.1,XP_005663265.1,XP_001929096.1,XP_020947149.1,XP_020948761.1,XP_020949306.1,XP_003481830.2,NP_001231209.1,XP_005653714.3,XP_020918525.1,XP_003357349.2,NP_999258.1,XP_020920469.1,XP_003483146.2,XP_013837229.1,XP_020925601.1,XP_020926356.1,XP_020925520.1,XP_020928846.1,XP_020929149.1,XP_003133778…
GO:0005911	cell-cell junction	CC	0.00620764	0.15165	7	XP_005674607.2,XP_020951641.1,XP_003482645.1,XP_005674520.2,XP_005669241.1,NP_001153555.1,NP_001155118.1
GO:0008134	transcription factor binding	MF	0.00630813	0.153027	1	XP_020928409.1
GO:0051046	regulation of secretion	BP	0.00662385	0.158725	14	XP_013849963.2,XP_020938329.1,XP_005654699.1,XP_020942070.1,XP_020943648.1,NP_001025705.1,XP_013834045.2,NP_998925.2,XP_020956020.1,XP_020957909.1,NP_001335700.1,XP_020923198.1,XP_020923194.1,XP_005669621.2
GO:0009968	negative regulation of signal transduction	BP	0.00672603	0.158725	2	XP_005660037.1,XP_005662183.1
GO:0010648	negative regulation of cell communication	BP	0.00672603	0.158725	2	XP_005660037.1,XP_005662183.1
GO:0023057	negative regulation of signaling	BP	0.00672603	0.158725	2	XP_005660037.1,XP_005662183.1
GO:0022607	cellular component assembly	BP	0.00693649	0.162586	47	XP_020940622.1,XP_020922018.1,NP_001172063.1,XP_020927656.1,XP_020923822.1,NP_001272905.1,XP_020938306.1,XP_020938930.1,XP_020933504.1,XP_020943687.1,XP_020942956.1,XP_003354565.1,XP_020942090.1,XP_005662521.1,NP_001090923.1,XP_003126085.1,XP_020947187.1,XP_003481830.2,XP_013849829.2,XP_020949391.1,XP_020952727.1,NP_001041536.1,XP_020949568.1,XP_003126977.2,XP_013853721.1,XP_020949769.1,XP_001927…
GO:0044267	cellular protein metabolic process	BP	0.00803054	0.186966	285	NP_001231282.1,XP_005659429.1,NP_001137188.1,XP_005660037.1,XP_020957985.1,XP_001928025.1,XP_003122032.1,XP_005660258.1,XP_005660327.2,NP_001159516.1,XP_020925385.1,NP_001230386.1,XP_013842422.1,XP_020944446.1,XP_001925615.1,XP_003121761.3,XP_005659919.2,NP_001231457.1,XP_013849289.1,NP_999491.1,XP_020925081.1,XP_020936477.1,XP_020938244.1,XP_020938267.1,XP_003122479.2,XP_003122536.1,XP_005660731…
GO:0048731	system development	BP	0.00850365	0.196661	25	XP_013847876.1,NP_001098768.1,XP_020939356.1,NP_999475.2,XP_020940553.1,NP_001002824.1,NP_001033733.1,XP_020940106.1,XP_020942033.1,XP_003125033.3,XP_013853049.2,NP_001001649.2,XP_005653304.1,NP_001121920.2,XP_003129069.1,XP_005666772.1,XP_020956200.1,NP_999202.1,XP_003131373.1,XP_020928830.1,XP_001929355.3,XP_020930093.1,XP_020928182.1,NP_001157491.1,XP_020933496.1
GO:0005164	tumor necrosis factor receptor binding	MF	0.00924149	0.208174	9	NP_001231484.1,NP_001020390.1,NP_001247411.1,NP_001037996.1,XP_003480863.1,NP_999618.1,NP_999187.1,XP_020921692.1,NP_001106160.1
GO:0050708	regulation of protein secretion	BP	0.00924149	0.208174	9	XP_013849963.2,XP_020938329.1,NP_001025705.1,XP_013834045.2,NP_998925.2,XP_020956020.1,NP_001335700.1,XP_020923194.1,XP_005669621.2
GO:0032813	tumor necrosis factor receptor superfamily binding	MF	0.00924149	0.208174	9	NP_001231484.1,NP_001020390.1,NP_001247411.1,NP_001037996.1,XP_003480863.1,NP_999618.1,NP_999187.1,XP_020921692.1,NP_001106160.1
GO:0002791	regulation of peptide secretion	BP	0.00924149	0.208174	9	XP_013849963.2,XP_020938329.1,NP_001025705.1,XP_013834045.2,NP_998925.2,XP_020956020.1,NP_001335700.1,XP_020923194.1,XP_005669621.2
GO:0098656	anion transmembrane transport	BP	0.00967564	0.216547	19	XP_020938329.1,XP_003355118.1,XP_020949811.1,XP_020950575.1,XP_020950577.1,XP_020950576.1,XP_013854186.2,XP_020949057.1,XP_003356094.3,XP_020951248.1,XP_003127474.3,XP_013854194.2,XP_003127472.2,XP_013854202.2,XP_020953219.1,XP_013854195.1,XP_003127469.2,XP_020933973.1,XP_020935718.1
GO:0003333	amino acid transmembrane transport	BP	0.010513	0.23365	14	XP_020949811.1,XP_020950575.1,XP_020950577.1,XP_020950576.1,XP_013854186.2,XP_020949057.1,XP_003356094.3,XP_003127474.3,XP_013854194.2,XP_003127472.2,XP_013854202.2,XP_020953219.1,XP_013854195.1,XP_003127469.2
GO:0016462	pyrophosphatase activity	MF	0.0105745	0.23365	98	XP_020955694.1,NP_001026958.1,XP_005660266.1,XP_020925181.1,NP_001304009.1,XP_020923471.1,XP_020938563.1,XP_020939487.1,XP_020939544.1,XP_003480860.1,NP_001230149.1,XP_020939876.1,XP_005661504.1,XP_003354322.2,XP_005660689.2,XP_003353796.4,NP_001116645.1,NP_001230731.1,XP_003123372.1,NP_001231804.1,XP_005654786.3,NP_001038003.1,XP_013850350.1,XP_020941652.1,NP_001229948.1,XP_020941340.1,XP_020942…
GO:0003774	motor activity	MF	0.0109	0.239317	15	XP_020923471.1,XP_020939544.1,XP_020941652.1,NP_001229948.1,XP_020947197.1,XP_013843981.2,XP_020949586.1,NP_001230549.1,XP_005668010.2,XP_013836354.1,XP_020923104.1,XP_020923212.1,XP_020923522.1,XP_020923655.1,XP_020927878.1
GO:0019538	protein metabolic process	BP	0.0111485	0.241864	394	NP_001231282.1,XP_005659429.1,NP_001137188.1,XP_005660037.1,XP_020957985.1,XP_001928025.1,XP_003122032.1,XP_005660258.1,XP_005660327.2,NP_001159516.1,XP_020925385.1,NP_001230386.1,XP_013842422.1,XP_020944446.1,XP_001925615.1,XP_003121761.3,XP_005659919.2,NP_001231457.1,XP_013849289.1,NP_999491.1,XP_020925081.1,XP_020936477.1,XP_020938244.1,XP_020938267.1,XP_003122479.2,XP_003122543.3,XP_003122536…
GO:0032880	regulation of protein localization	BP	0.011491	0.241864	10	XP_013849963.2,XP_020938329.1,NP_001025705.1,XP_013834045.2,NP_998925.2,XP_020956020.1,XP_020920128.1,NP_001335700.1,XP_020923194.1,XP_005669621.2
GO:0051223	regulation of protein transport	BP	0.011491	0.241864	10	XP_013849963.2,XP_020938329.1,NP_001025705.1,XP_013834045.2,NP_998925.2,XP_020956020.1,XP_020920128.1,NP_001335700.1,XP_020923194.1,XP_005669621.2
GO:0070201	regulation of establishment of protein localization	BP	0.011491	0.241864	10	XP_013849963.2,XP_020938329.1,NP_001025705.1,XP_013834045.2,NP_998925.2,XP_020956020.1,XP_020920128.1,NP_001335700.1,XP_020923194.1,XP_005669621.2
GO:0090087	regulation of peptide transport	BP	0.011491	0.241864	10	XP_013849963.2,XP_020938329.1,NP_001025705.1,XP_013834045.2,NP_998925.2,XP_020956020.1,XP_020920128.1,NP_001335700.1,XP_020923194.1,XP_005669621.2
GO:1901564	organonitrogen compound metabolic process	BP	0.0115701	0.241864	464	NP_001231282.1,XP_005659429.1,NP_001137188.1,XP_005660037.1,XP_020957985.1,XP_001928025.1,XP_003122032.1,XP_005660258.1,XP_005660327.2,NP_001159516.1,XP_020925027.1,XP_020925385.1,NP_001230386.1,XP_013842422.1,XP_003480304.1,XP_020944446.1,XP_001925615.1,XP_003121761.3,XP_005659919.2,XP_020957908.1,NP_001231457.1,NP_001245314.1,XP_020922513.1,XP_020923424.1,XP_013849289.1,NP_999491.1,XP_020925081…
GO:0048468	cell development	BP	0.0115998	0.241864	7	NP_001098768.1,XP_003125033.3,XP_013853049.2,XP_003129069.1,XP_005666772.1,XP_020928182.1,XP_020933496.1
GO:0043161	proteasome-mediated ubiquitin-dependent protein catabolic process	BP	0.0117132	0.241864	6	XP_005660037.1,XP_020938522.1,XP_003123386.2,XP_013851626.1,XP_020949342.1,XP_020956733.1
GO:0010498	proteasomal protein catabolic process	BP	0.0117132	0.241864	6	XP_005660037.1,XP_020938522.1,XP_003123386.2,XP_013851626.1,XP_020949342.1,XP_020956733.1
GO:0042559	pteridine-containing compound biosynthetic process	BP	0.0117132	0.241864	6	XP_020925027.1,XP_020957908.1,XP_020940437.1,XP_020943021.1,XP_020957089.1,XP_005667396.1
GO:0006865	amino acid transport	BP	0.0122633	0.251724	16	XP_020949811.1,XP_020950575.1,XP_020950577.1,XP_020950576.1,XP_013854186.2,XP_020949057.1,XP_003356094.3,XP_003127474.3,XP_013854194.2,XP_003127472.2,XP_013854202.2,XP_020953219.1,XP_013854195.1,XP_003127469.2,XP_005657072.2,XP_020933636.1
GO:0005244	voltage-gated ion channel activity	MF	0.0126903	0.257442	13	XP_020939369.1,XP_020938930.1,XP_005663265.1,XP_001929096.1,XP_020947149.1,XP_020948761.1,XP_003481830.2,NP_999258.1,XP_020920469.1,XP_013837229.1,XP_020929149.1,XP_001926541.1,XP_020934220.1
GO:0022832	voltage-gated channel activity	MF	0.0126903	0.257442	13	XP_020939369.1,XP_020938930.1,XP_005663265.1,XP_001929096.1,XP_020947149.1,XP_020948761.1,XP_003481830.2,NP_999258.1,XP_020920469.1,XP_013837229.1,XP_020929149.1,XP_001926541.1,XP_020934220.1
GO:0007017	microtubule-based process	BP	0.013318	0.266743	28	XP_013848196.1,NP_001245232.1,XP_020923471.1,XP_003480718.2,XP_003480860.1,XP_005661509.1,XP_020941652.1,NP_001229948.1,XP_020943008.1,NP_001231596.1,XP_020949586.1,NP_001230549.1,XP_013853721.1,XP_005665169.1,NP_001038077.1,XP_020955779.1,XP_020955656.1,NP_001230363.1,XP_020918184.1,XP_005668010.2,XP_020920717.1,XP_013836354.1,XP_020923494.1,XP_020924835.1,XP_020925587.1,XP_020927878.1,XP_020933…
GO:0016818	hydrolase activity, acting on acid anhydrides, in phosphorus-containing anhydrides	MF	0.0133291	0.266743	99	XP_020955694.1,NP_001026958.1,XP_005660266.1,XP_020925181.1,NP_001304009.1,XP_020923471.1,XP_020938563.1,XP_020939487.1,XP_020939544.1,XP_003480860.1,NP_001230149.1,XP_020939876.1,XP_005661504.1,XP_003354322.2,XP_005660689.2,XP_003353796.4,NP_001116645.1,NP_001230731.1,XP_003123372.1,NP_001231804.1,XP_005654786.3,NP_001038003.1,XP_013850350.1,XP_020941652.1,NP_001229948.1,XP_020941340.1,XP_020942…
GO:0045202	synapse	CC	0.0133795	0.266743	1	XP_020939356.1
GO:0005342	organic acid transmembrane transporter activity	MF	0.013753	0.271075	22	XP_003123477.1,XP_020944109.1,XP_013843595.2,XP_020947159.1,XP_020949811.1,XP_020950575.1,XP_020950577.1,XP_020950576.1,XP_013854186.2,XP_020949057.1,XP_003356094.3,XP_020952273.1,XP_003127474.3,XP_013854194.2,XP_003127472.2,XP_013854202.2,XP_020953219.1,XP_013854195.1,XP_003127469.2,XP_005657072.2,XP_020932944.1,XP_020933636.1
GO:0046943	carboxylic acid transmembrane transporter activity	MF	0.013753	0.271075	22	XP_003123477.1,XP_020944109.1,XP_013843595.2,XP_020947159.1,XP_020949811.1,XP_020950575.1,XP_020950577.1,XP_020950576.1,XP_013854186.2,XP_020949057.1,XP_003356094.3,XP_020952273.1,XP_003127474.3,XP_013854194.2,XP_003127472.2,XP_013854202.2,XP_020953219.1,XP_013854195.1,XP_003127469.2,XP_005657072.2,XP_020932944.1,XP_020933636.1
GO:0008092	cytoskeletal protein binding	MF	0.0141575	0.275912	44	XP_013848196.1,NP_001245232.1,XP_020922018.1,XP_020921311.1,XP_005660286.2,XP_005660324.1,XP_020923471.1,NP_001098768.1,XP_020938428.1,XP_003480718.2,NP_001004043.1,XP_020940026.1,XP_013847647.1,XP_005661509.1,XP_020940106.1,XP_020933504.1,XP_020941652.1,NP_001139772.1,NP_001229948.1,XP_020943687.1,XP_020942956.1,XP_020943877.1,XP_020947161.1,XP_020947264.1,XP_003361781.2,XP_013849829.2,XP_020949…
GO:0007155	cell adhesion	BP	0.014237	0.275912	63	XP_013847876.1,XP_020922253.1,NP_001098768.1,XP_020939356.1,XP_020940821.1,XP_020940559.1,XP_020938112.1,XP_020940553.1,XP_020940563.1,XP_020940560.1,XP_020940561.1,XP_020940562.1,XP_003124097.2,XP_020940570.1,XP_020940566.1,XP_020940571.1,XP_020940565.1,XP_020940569.1,XP_020940568.1,XP_013850707.2,XP_020940567.1,XP_020940573.1,XP_020940575.1,XP_020940574.1,XP_020940583.1,XP_013850731.2,XP_020940…
GO:0022610	biological adhesion	BP	0.014237	0.275912	63	XP_013847876.1,XP_020922253.1,NP_001098768.1,XP_020939356.1,XP_020940821.1,XP_020940559.1,XP_020938112.1,XP_020940553.1,XP_020940563.1,XP_020940560.1,XP_020940561.1,XP_020940562.1,XP_003124097.2,XP_020940570.1,XP_020940566.1,XP_020940571.1,XP_020940565.1,XP_020940569.1,XP_020940568.1,XP_013850707.2,XP_020940567.1,XP_020940573.1,XP_020940575.1,XP_020940574.1,XP_020940583.1,XP_013850731.2,XP_020940…
GO:0004725	protein tyrosine phosphatase activity	MF	0.0146254	0.281864	11	XP_020939687.1,XP_020938257.1,XP_005660695.1,XP_003125055.4,XP_020945250.1,XP_020951383.1,XP_020951320.1,XP_020949048.1,XP_003128529.1,XP_003131408.3,XP_005672834.1
GO:1903530	regulation of secretion by cell	BP	0.0147625	0.282934	13	XP_013849963.2,XP_020938329.1,XP_005654699.1,XP_020942070.1,XP_020943648.1,NP_001025705.1,XP_013834045.2,NP_998925.2,XP_020956020.1,NP_001335700.1,XP_020923198.1,XP_020923194.1,XP_005669621.2
GO:0048583	regulation of response to stimulus	BP	0.0154087	0.293696	46	XP_005660037.1,XP_020943095.1,XP_020946521.1,NP_001182615.1,XP_020938594.1,XP_005661088.1,XP_020939968.1,XP_020940532.1,XP_020938329.1,XP_020938507.1,NP_001254762.1,NP_001090882.1,XP_020941737.1,XP_005662183.1,XP_020949725.1,XP_020951325.1,XP_020949706.1,NP_001095285.1,XP_020953515.1,NP_001025705.1,XP_013834045.2,NP_998925.2,NP_001008691.1,XP_003357240.3,XP_020918367.1,XP_020919387.1,XP_003129639…
GO:0017111	nucleoside-triphosphatase activity	MF	0.0169554	0.298771	97	XP_020955694.1,NP_001026958.1,XP_005660266.1,XP_020925181.1,NP_001304009.1,XP_020923471.1,XP_020938563.1,XP_020939487.1,XP_020939544.1,XP_003480860.1,NP_001230149.1,XP_020939876.1,XP_005661504.1,XP_003354322.2,XP_005660689.2,XP_003353796.4,NP_001116645.1,NP_001230731.1,XP_003123372.1,NP_001231804.1,XP_005654786.3,NP_001038003.1,XP_013850350.1,XP_020941652.1,NP_001229948.1,XP_020941340.1,XP_020942…
GO:0004792	thiosulfate sulfurtransferase activity	MF	0.0171391	0.298771	3	XP_013848172.1,XP_005663866.1,XP_020947191.1
GO:0051085	chaperone mediated protein folding requiring cofactor	BP	0.0171391	0.298771	3	XP_020925778.1,XP_020925013.1,NP_001098768.1
GO:1901031	regulation of response to reactive oxygen species	BP	0.0171391	0.298771	3	XP_020946521.1,XP_020951325.1,XP_003129806.4
GO:0004332	fructose-bisphosphate aldolase activity	MF	0.0171391	0.298771	3	XP_020922513.1,XP_020943654.1,NP_001230857.1
GO:0061077	chaperone-mediated protein folding	BP	0.0171391	0.298771	3	XP_020925778.1,XP_020925013.1,NP_001098768.1
GO:0005665	DNA-directed RNA polymerase II, core complex	CC	0.0171391	0.298771	3	XP_005653069.1,XP_003481589.1,XP_020923484.1
GO:0005577	fibrinogen complex	CC	0.0171391	0.298771	3	XP_005666850.1,XP_020957142.1,NP_001231042.1
GO:0042180	cellular ketone metabolic process	BP	0.0171391	0.298771	3	XP_001928369.2,XP_020942200.1,XP_003129045.3
GO:0006458	'de novo' protein folding	BP	0.0171391	0.298771	3	XP_020925778.1,XP_020925013.1,NP_001098768.1
GO:0051084	'de novo' posttranslational protein folding	BP	0.0171391	0.298771	3	XP_020925778.1,XP_020925013.1,NP_001098768.1
GO:0000302	response to reactive oxygen species	BP	0.0171391	0.298771	3	XP_020946521.1,XP_020951325.1,XP_003129806.4
GO:1902882	regulation of response to oxidative stress	BP	0.0171391	0.298771	3	XP_020946521.1,XP_020951325.1,XP_003129806.4
GO:0034399	nuclear periphery	CC	0.0171391	0.298771	3	XP_003354039.2,XP_003123930.2,NP_001230289.1
GO:0051047	positive regulation of secretion	BP	0.0171391	0.298771	3	XP_020938329.1,XP_020957909.1,XP_020923194.1
GO:0051222	positive regulation of protein transport	BP	0.0171391	0.298771	3	XP_020938329.1,XP_020920128.1,XP_020923194.1
GO:1904951	positive regulation of establishment of protein localization	BP	0.0171391	0.298771	3	XP_020938329.1,XP_020920128.1,XP_020923194.1
GO:0003724	RNA helicase activity	MF	0.0175333	0.302602	4	NP_001095287.1,XP_020922417.1,NP_001093666.1,NP_001093665.1
GO:0055088	lipid homeostasis	BP	0.0175333	0.302602	4	XP_020944405.1,XP_020947356.1,XP_020919395.1,XP_003129639.1
GO:0015171	amino acid transmembrane transporter activity	MF	0.0177321	0.304518	16	XP_020949811.1,XP_020950575.1,XP_020950577.1,XP_020950576.1,XP_013854186.2,XP_020949057.1,XP_003356094.3,XP_003127474.3,XP_013854194.2,XP_003127472.2,XP_013854202.2,XP_020953219.1,XP_013854195.1,XP_003127469.2,XP_005657072.2,XP_020933636.1
GO:0008514	organic anion transmembrane transporter activity	MF	0.0179625	0.306954	23	XP_003123477.1,XP_020944109.1,XP_013843595.2,XP_020947159.1,XP_020949811.1,XP_020950575.1,XP_020950577.1,XP_020950576.1,XP_013854186.2,XP_020949057.1,XP_003356094.3,XP_020952273.1,XP_003127474.3,XP_013854194.2,XP_003127472.2,XP_013854202.2,XP_020953219.1,XP_013854195.1,XP_003127469.2,XP_005657072.2,XP_020925592.1,XP_020932944.1,XP_020933636.1
GO:0043167	ion binding	MF	0.018206	0.309592	944	XP_003353199.2,XP_020941295.1,XP_013847876.1,XP_001926966.2,NP_001302715.1,XP_020955694.1,NP_001026958.1,NP_001137188.1,XP_005660266.1,XP_003122032.1,XP_013849100.1,XP_005660258.1,XP_005660327.2,XP_005652762.2,XP_001926629.2,XP_013849179.1,NP_001159516.1,XP_020925027.1,NP_001157982.1,XP_020925181.1,XP_020925385.1,XP_003122256.1,XP_020925778.1,XP_003353736.2,XP_005659239.1,XP_020944196.1,XP_013848…
GO:0051049	regulation of transport	BP	0.0184919	0.312919	18	XP_013849963.2,XP_020938329.1,XP_005654699.1,XP_020942070.1,XP_020943648.1,NP_001116665.1,NP_001025705.1,XP_013834045.2,NP_998925.2,XP_020956020.1,XP_020957909.1,XP_005653698.1,XP_020920128.1,NP_001335700.1,XP_020923198.1,XP_020923194.1,XP_020925560.1,XP_005669621.2
GO:0007266	Rho protein signal transduction	BP	0.0193204	0.325352	10	NP_001182615.1,NP_001254762.1,XP_020949725.1,XP_003357240.3,XP_003130873.4,XP_020921784.1,XP_020925551.1,XP_001929430.4,XP_020931669.1,XP_020930563.1
GO:0036094	small molecule binding	MF	0.0195123	0.325682	368	XP_020955694.1,NP_001026958.1,NP_001137188.1,XP_005660266.1,XP_003122032.1,XP_005660258.1,XP_020921780.1,XP_005660327.2,XP_013849179.1,NP_001159516.1,XP_020925027.1,XP_020925181.1,XP_020925385.1,XP_020925778.1,NP_001230552.1,NP_001171382.1,XP_020955711.1,XP_020955740.1,NP_999445.1,NP_001304009.1,XP_020923471.1,XP_020925013.1,XP_003122225.3,XP_013849369.1,NP_001098768.1,XP_003122298.1,XP_020938244…
GO:0055065	metal ion homeostasis	BP	0.0195278	0.325682	1	XP_020927981.1
GO:0015630	microtubule cytoskeleton	CC	0.0209083	0.347037	25	XP_020923471.1,XP_003480860.1,XP_020941652.1,NP_001229948.1,XP_020943008.1,NP_001231596.1,XP_020951274.1,XP_020949586.1,NP_001230549.1,XP_005665797.1,NP_001038077.1,XP_020955779.1,XP_020955656.1,NP_001230363.1,XP_020918298.1,XP_020918184.1,XP_005668010.2,XP_020920717.1,XP_013836354.1,XP_020922414.1,XP_020921847.1,XP_020925587.1,XP_020927878.1,XP_001928912.1,XP_020933753.1
GO:0007399	nervous system development	BP	0.0216342	0.357376	13	NP_001098768.1,XP_020939356.1,XP_020940553.1,XP_020940106.1,XP_003125033.3,XP_013853049.2,XP_005653304.1,XP_003129069.1,XP_005666772.1,XP_001929355.3,XP_020930093.1,XP_020928182.1,XP_020933496.1
GO:0016817	hydrolase activity, acting on acid anhydrides	MF	0.0217605	0.357759	104	XP_020955694.1,NP_001026958.1,XP_005660266.1,NP_001177123.1,XP_020925181.1,NP_001304009.1,XP_020923471.1,XP_020938563.1,XP_020939487.1,XP_020939544.1,XP_003480860.1,NP_001230149.1,XP_020939876.1,XP_005661504.1,XP_003354322.2,XP_005660689.2,XP_003353796.4,NP_001116645.1,NP_001230731.1,XP_003123372.1,NP_001231804.1,XP_005654786.3,NP_001038003.1,XP_013850350.1,XP_020941652.1,NP_001229948.1,XP_020941…
GO:0048513	animal organ development	BP	0.0219128	0.358563	8	NP_999475.2,NP_001002824.1,XP_020942033.1,NP_001121920.2,XP_020956200.1,NP_999202.1,XP_020928830.1,NP_001157491.1
GO:0030212	hyaluronan metabolic process	BP	0.0229369	0.370085	6	XP_020949249.1,XP_003130868.2,NP_999068.1,NP_999089.2,XP_020923924.1,XP_005669627.1
GO:1903510	mucopolysaccharide metabolic process	BP	0.0229369	0.370085	6	XP_020949249.1,XP_003130868.2,NP_999068.1,NP_999089.2,XP_020923924.1,XP_005669627.1
GO:0051606	detection of stimulus	BP	0.0229369	0.370085	6	XP_013834045.2,NP_998925.2,XP_020957115.1,XP_020930400.1,XP_003360151.2,XP_020934252.1
GO:0009987	cellular process	BP	0.0231412	0.371651	1725	XP_020941156.1,NP_001231282.1,XP_003353199.2,XP_001925809.1,XP_001924859.2,XP_005652733.2,XP_001926137.2,XP_001924929.4,XP_001924953.3,XP_001926072.2,XP_020930515.1,XP_020944125.1,NP_001302715.1,XP_005659429.1,XP_013848196.1,XP_020940392.1,XP_020940399.1,XP_020948972.1,XP_020940622.1,XP_003121760.3,NP_001026958.1,XP_020955929.1,NP_001137188.1,XP_005660037.1,XP_020957985.1,NP_001245232.1,XP_001928…
GO:0006873	cellular ion homeostasis	BP	0.0236063	0.375643	1	XP_005669567.1
GO:0030003	cellular cation homeostasis	BP	0.0236063	0.375643	1	XP_005669567.1
GO:0016773	phosphotransferase activity, alcohol group as acceptor	MF	0.0246504	0.390467	128	NP_001137188.1,XP_003122032.1,XP_005660258.1,XP_005660327.2,NP_001159516.1,XP_020925385.1,XP_020925091.1,XP_020938244.1,XP_020938510.1,XP_013849589.2,XP_020938531.1,XP_003123401.1,XP_020939863.1,XP_020939971.1,XP_005661498.1,XP_005655019.1,XP_003123703.1,XP_003122510.2,XP_020934200.1,XP_003122606.2,XP_003480728.1,XP_020938549.1,XP_003122689.1,XP_005661090.2,XP_005661289.2,XP_020939380.1,XP_020939…
GO:0048585	negative regulation of response to stimulus	BP	0.0253459	0.39603	4	XP_005660037.1,XP_005661088.1,XP_005662183.1,NP_001124204.1
GO:0030054	cell junction	CC	0.0253945	0.39603	11	XP_020921311.1,XP_005674607.2,XP_020951185.1,XP_020951641.1,XP_003128216.2,XP_003482645.1,XP_005674520.2,XP_005669241.1,NP_001153555.1,NP_001155118.1,XP_020928830.1
GO:0015079	potassium ion transmembrane transporter activity	MF	0.0253945	0.39603	11	XP_003122582.1,XP_020938930.1,XP_005663265.1,XP_001929096.1,XP_020947149.1,XP_003481830.2,XP_020954318.1,XP_020954319.1,NP_999258.1,XP_020925520.1,XP_001926541.1
GO:0015399	primary active transmembrane transporter activity	MF	0.0255724	0.39603	10	XP_020941340.1,NP_999405.1,XP_003126874.1,XP_020954031.1,NP_001038046.1,NP_999175.1,XP_020957429.1,XP_020920661.1,XP_020925592.1,XP_003360127.3
GO:0015405	P-P-bond-hydrolysis-driven transmembrane transporter activity	MF	0.0255724	0.39603	10	XP_020941340.1,NP_999405.1,XP_003126874.1,XP_020954031.1,NP_001038046.1,NP_999175.1,XP_020957429.1,XP_020920661.1,XP_020925592.1,XP_003360127.3
GO:0008289	lipid binding	MF	0.026384	0.406783	27	XP_020921187.1,XP_013848055.1,NP_001020400.1,XP_013848328.1,XP_020939713.1,XP_005660737.1,XP_003122595.1,XP_005660752.2,XP_020941644.1,XP_020943648.1,NP_001161111.1,XP_001926737.1,XP_005655578.2,XP_013852996.1,NP_001093401.1,XP_020952244.1,NP_001231145.1,XP_001928887.2,XP_001929261.3,XP_020956020.1,XP_020923194.1,XP_005669692.1,XP_005672670.3,NP_999380.2,XP_013840862.1,XP_020933988.1,NP_999448.1
GO:0005085	guanyl-nucleotide exchange factor activity	MF	0.0275383	0.422701	21	XP_020943095.1,NP_001182615.1,XP_020925021.1,NP_001231087.1,XP_020939636.1,XP_020939978.1,XP_020940532.1,XP_020939521.1,NP_001254762.1,XP_020941737.1,XP_020949725.1,XP_003357240.3,XP_020919387.1,XP_003130873.4,XP_020921784.1,XP_020925551.1,XP_003483597.2,XP_001929430.4,XP_020928399.1,XP_020931669.1,XP_020930563.1
GO:0043492	ATPase activity, coupled to movement of substances	MF	0.0280872	0.4271	13	XP_020955694.1,XP_005660266.1,XP_020939876.1,XP_020941340.1,NP_999405.1,XP_003126874.1,XP_020954031.1,NP_001038046.1,NP_999175.1,XP_020957429.1,XP_020920661.1,XP_020925592.1,XP_003360127.3
GO:0002790	peptide secretion	BP	0.0281943	0.4271	9	XP_013849963.2,XP_020938329.1,NP_001025705.1,XP_013834045.2,NP_998925.2,XP_020956020.1,NP_001335700.1,XP_020923194.1,XP_005669621.2
GO:0009306	protein secretion	BP	0.0281943	0.4271	9	XP_013849963.2,XP_020938329.1,NP_001025705.1,XP_013834045.2,NP_998925.2,XP_020956020.1,NP_001335700.1,XP_020923194.1,XP_005669621.2
GO:0030594	neurotransmitter receptor activity	MF	0.0285493	0.430598	1	XP_020922555.1
GO:0043168	anion binding	MF	0.0291606	0.435099	375	XP_013847876.1,XP_020955694.1,NP_001026958.1,NP_001137188.1,XP_005660266.1,XP_003122032.1,XP_005660258.1,XP_005660327.2,XP_013849179.1,NP_001159516.1,XP_020925027.1,XP_020925181.1,XP_020925385.1,XP_020925778.1,XP_013848055.1,NP_001230552.1,NP_001171382.1,XP_020955711.1,XP_020955740.1,NP_999445.1,NP_001304009.1,XP_020923471.1,XP_020925013.1,XP_003122225.3,XP_013849369.1,NP_001098768.1,XP_003122298…
GO:0001775	cell activation	BP	0.0293056	0.435099	11	NP_001007521.1,NP_001230749.1,XP_020949567.1,NP_999032.1,NP_999027.1,XP_013834226.1,XP_005666850.1,XP_020957142.1,XP_013834045.2,NP_001231042.1,XP_020922425.1
GO:0005088	Ras guanyl-nucleotide exchange factor activity	MF	0.0293773	0.435099	10	NP_001182615.1,NP_001254762.1,XP_020949725.1,XP_003357240.3,XP_003130873.4,XP_020921784.1,XP_020925551.1,XP_001929430.4,XP_020931669.1,XP_020930563.1
GO:0003777	microtubule motor activity	MF	0.0293791	0.435099	8	XP_020923471.1,XP_020941652.1,NP_001229948.1,XP_020949586.1,NP_001230549.1,XP_005668010.2,XP_013836354.1,XP_020927878.1
GO:0016311	dephosphorylation	BP	0.0295538	0.435099	22	XP_020939687.1,XP_020938257.1,XP_005660695.1,XP_003125055.4,XP_020946415.1,XP_001924572.2,XP_020945250.1,XP_020946588.1,XP_020949675.1,XP_020951383.1,XP_020949048.1,XP_020951633.1,XP_003128529.1,XP_020957425.1,NP_001177208.1,XP_003131408.3,XP_020921727.1,XP_003132302.3,XP_003132295.3,XP_020930689.1,XP_003133820.3,XP_005672834.1
GO:0140098	catalytic activity, acting on RNA	MF	0.0296003	0.435099	49	XP_020955929.1,XP_020921806.1,NP_001245360.1,XP_020935622.1,XP_020939373.1,XP_003123140.1,XP_020939959.1,XP_003124096.1,XP_003122432.1,XP_020935092.1,XP_020939871.1,XP_020940550.1,XP_020942121.1,XP_003130516.1,XP_005662463.2,NP_001230610.1,XP_020942018.1,XP_020942141.1,XP_003481423.1,NP_001116458.1,XP_003481589.1,XP_003355791.1,XP_003355849.1,XP_013843968.1,XP_003127052.1,XP_003128020.2,XP_020949…
GO:0097367	carbohydrate derivative binding	MF	0.0303719	0.444558	327	XP_013847876.1,XP_020955694.1,NP_001026958.1,NP_001137188.1,XP_005660266.1,XP_003122032.1,XP_005660258.1,XP_005660327.2,XP_013849179.1,NP_001159516.1,XP_020925027.1,XP_020925181.1,XP_020925385.1,XP_020925778.1,NP_001230552.1,NP_001171382.1,XP_020955711.1,XP_020955740.1,NP_999445.1,NP_001304009.1,XP_020923471.1,XP_020925013.1,XP_003122225.3,NP_001098768.1,XP_003122298.1,XP_020938244.1,NP_999514.1,…
GO:0006081	cellular aldehyde metabolic process	BP	0.0310703	0.449095	5	XP_013849471.2,XP_020935785.1,XP_013836817.1,XP_020923604.1,NP_999108.1
GO:0004602	glutathione peroxidase activity	MF	0.0310703	0.449095	5	XP_020952292.1,NP_999051.1,NP_001131079.1,NP_999366.1,NP_001108627.1
GO:0006471	protein ADP-ribosylation	BP	0.0310703	0.449095	5	NP_001231134.1,XP_005653715.1,XP_003129663.2,XP_003357689.2,XP_013837209.1
GO:0051336	regulation of hydrolase activity	BP	0.0317476	0.456982	5	XP_020939273.1,NP_001090955.1,XP_020951185.1,XP_020928050.1,NP_999035.1
GO:0034705	potassium channel complex	CC	0.0325574	0.466371	3	XP_020938930.1,XP_003481830.2,XP_003359394.4
GO:0005875	microtubule associated complex	CC	0.0326688	0.466371	12	XP_020923471.1,XP_020941652.1,NP_001229948.1,XP_020943008.1,NP_001231596.1,XP_020949586.1,NP_001230549.1,XP_005668010.2,XP_013836354.1,XP_020921847.1,XP_020927878.1,XP_001928912.1
GO:0032501	multicellular organismal process	BP	0.0329314	0.468192	84	XP_003353199.2,XP_013847876.1,NP_001098768.1,XP_020937355.1,XP_020939290.1,XP_020939356.1,NP_999475.2,XP_020940553.1,XP_020938133.1,NP_001002824.1,NP_001033733.1,XP_020940106.1,XP_020941656.1,NP_999418.1,NP_999417.1,XP_003354656.1,XP_020942033.1,XP_003125033.3,NP_999285.1,XP_005663261.2,NP_001116468.2,XP_003125897.1,XP_020947176.1,XP_013853049.2,NP_001230268.1,XP_020948761.1,XP_003126253.1,NP_001…
GO:0009725	response to hormone	BP	0.0336566	0.46969	7	XP_005660752.2,NP_001123685.1,XP_013852579.1,XP_003127768.1,NP_001011693.1,XP_005665914.1,XP_005673008.1
GO:0014070	response to organic cyclic compound	BP	0.0336566	0.46969	7	XP_005660752.2,XP_003353913.1,NP_001123685.1,XP_013852579.1,XP_003127768.1,XP_005665914.1,XP_005673008.1
GO:0007018	microtubule-based movement	BP	0.0337137	0.46969	10	NP_001245232.1,XP_020923471.1,XP_020941652.1,NP_001229948.1,XP_020943008.1,XP_020949586.1,NP_001230549.1,XP_005668010.2,XP_013836354.1,XP_020927878.1
GO:0035023	regulation of Rho protein signal transduction	BP	0.0337137	0.46969	10	NP_001182615.1,NP_001254762.1,XP_020949725.1,XP_003357240.3,XP_003130873.4,XP_020921784.1,XP_020925551.1,XP_001929430.4,XP_020931669.1,XP_020930563.1
GO:0042626	ATPase activity, coupled to transmembrane movement of substances	MF	0.0337137	0.46969	10	XP_020941340.1,NP_999405.1,XP_003126874.1,XP_020954031.1,NP_001038046.1,NP_999175.1,XP_020957429.1,XP_020920661.1,XP_020925592.1,XP_003360127.3
GO:0007178	transmembrane receptor protein serine/threonine kinase signaling pathway	BP	0.0344088	0.473667	2	XP_005660327.2,XP_020940444.1
GO:0004896	cytokine receptor activity	MF	0.0344088	0.473667	2	XP_020947185.1,XP_001924814.3
GO:0050801	ion homeostasis	BP	0.0344088	0.473667	2	XP_005669567.1,XP_020927981.1
GO:0042623	ATPase activity, coupled	MF	0.0356875	0.489328	25	XP_020955694.1,XP_005660266.1,NP_001230149.1,XP_020939876.1,XP_020941340.1,XP_020942836.1,XP_013848980.1,NP_999405.1,XP_005655549.1,XP_003126874.1,XP_005665788.1,NP_001116578.1,XP_020954031.1,NP_001038046.1,NP_999175.1,XP_020957429.1,XP_020919438.1,XP_020920661.1,XP_020920696.1,NP_001093666.1,XP_020923494.1,NP_001093665.1,XP_020925592.1,XP_020934022.1,XP_003360127.3
GO:0051056	regulation of small GTPase mediated signal transduction	BP	0.0360778	0.492732	17	XP_020943095.1,NP_001182615.1,XP_020940532.1,XP_020938507.1,NP_001254762.1,XP_020941737.1,XP_020949725.1,XP_003357240.3,XP_020919387.1,XP_003130873.4,XP_020921784.1,XP_020925551.1,XP_003483597.2,XP_001929430.4,XP_020928399.1,XP_020931669.1,XP_020930563.1
GO:0005057	signal transducer activity, downstream of receptor	MF	0.0372304	0.506479	5	XP_005660327.2,XP_005661498.1,XP_005661509.1,XP_020943678.1,XP_020923611.1
GO:0022402	cell cycle process	BP	0.0374089	0.50692	16	XP_003480718.2,XP_020938281.1,XP_005661509.1,XP_020942705.1,XP_013852051.1,NP_001230289.1,XP_020949342.1,XP_005653322.2,XP_001929261.3,XP_020956733.1,XP_013854732.1,XP_020923494.1,XP_020921847.1,XP_020929630.1,XP_020933753.1,XP_005673097.1
GO:0043087	regulation of GTPase activity	BP	0.038694	0.522293	3	XP_020939273.1,XP_020951185.1,XP_020928050.1
GO:0032870	cellular response to hormone stimulus	BP	0.0390475	0.524689	7	XP_005660752.2,NP_001123685.1,XP_013852579.1,XP_003127768.1,NP_001011693.1,XP_005665914.1,XP_005673008.1
GO:1902531	regulation of intracellular signal transduction	BP	0.0391739	0.524689	23	XP_020943095.1,NP_001182615.1,XP_020939968.1,XP_020940532.1,XP_020938507.1,NP_001254762.1,XP_020941737.1,XP_005662183.1,XP_020949725.1,XP_020949706.1,XP_003357240.3,XP_020918367.1,XP_020919387.1,XP_003129639.1,XP_003130873.4,XP_020923144.1,XP_020921784.1,XP_020925551.1,XP_003483597.2,XP_001929430.4,XP_020928399.1,XP_020931669.1,XP_020930563.1
GO:0098803	respiratory chain complex	CC	0.0396007	0.527392	6	XP_020942055.1,NP_001172101.1,XP_005664878.2,XP_003359029.4,NP_001138314.1,NP_001231814.1
GO:0022804	active transmembrane transporter activity	MF	0.0396798	0.527392	31	NP_001177123.1,XP_003123477.1,XP_020940539.1,NP_999116.1,XP_020941697.1,XP_020941340.1,NP_001302595.1,XP_020943051.1,NP_999405.1,XP_020949738.1,XP_020952273.1,XP_003126874.1,NP_001007104.1,XP_020953645.1,XP_020954031.1,NP_001038046.1,NP_999175.1,XP_020957429.1,XP_020920661.1,XP_020923591.1,XP_020923179.1,XP_020923605.1,XP_020926046.1,XP_005669567.1,XP_020925592.1,XP_003483427.1,XP_020933215.1,XP_…
GO:0006996	organelle organization	BP	0.0403274	0.532084	93	XP_013848196.1,XP_020922018.1,NP_001172063.1,XP_020927656.1,XP_020925778.1,XP_013848055.1,XP_020921311.1,NP_001098768.1,XP_003122479.2,XP_003480718.2,NP_001004043.1,NP_001131097.1,XP_020939487.1,XP_003123248.1,XP_020939844.1,XP_020940026.1,XP_003354322.2,NP_001272905.1,XP_020938306.1,XP_020939380.1,XP_005654787.1,XP_005661509.1,XP_020933504.1,NP_001139772.1,XP_020943687.1,XP_020942705.1,XP_020942…
GO:0055080	cation homeostasis	BP	0.0412394	0.532084	2	XP_005669567.1,XP_020927981.1
GO:0098771	inorganic ion homeostasis	BP	0.0412394	0.532084	2	XP_005669567.1,XP_020927981.1
GO:0009396	folic acid-containing compound biosynthetic process	BP	0.0418734	0.532084	4	XP_020925027.1,XP_020957908.1,XP_020943021.1,XP_020957089.1
GO:0030317	flagellated sperm motility	BP	0.0418734	0.532084	4	NP_001231186.1,XP_020948761.1,NP_001231209.1,XP_020926046.1
GO:0005747	mitochondrial respiratory chain complex I	CC	0.0418734	0.532084	4	XP_005664878.2,XP_003359029.4,NP_001138314.1,NP_001231814.1
GO:0000062	fatty-acyl-CoA binding	MF	0.0418734	0.532084	4	NP_001106914.1,XP_003357793.2,XP_005668779.1,NP_999284.1
GO:0097722	sperm motility	BP	0.0418734	0.532084	4	NP_001231186.1,XP_020948761.1,NP_001231209.1,XP_020926046.1
GO:0030964	NADH dehydrogenase complex	CC	0.0418734	0.532084	4	XP_005664878.2,XP_003359029.4,NP_001138314.1,NP_001231814.1
GO:0045271	respiratory chain complex I	CC	0.0418734	0.532084	4	XP_005664878.2,XP_003359029.4,NP_001138314.1,NP_001231814.1
GO:0002274	myeloid leukocyte activation	BP	0.0418734	0.532084	4	NP_999032.1,NP_999027.1,XP_013834045.2,XP_020922425.1
GO:0009593	detection of chemical stimulus	BP	0.0418734	0.532084	4	XP_013834045.2,NP_998925.2,XP_003360151.2,XP_020934252.1
GO:0007265	Ras protein signal transduction	BP	0.0421479	0.533616	16	XP_020943095.1,NP_001182615.1,XP_020940532.1,NP_001254762.1,XP_020941737.1,XP_020949725.1,XP_003357240.3,XP_020919387.1,XP_003130873.4,XP_020921784.1,XP_020925551.1,XP_003483597.2,XP_001929430.4,XP_020928399.1,XP_020931669.1,XP_020930563.1
GO:0005267	potassium channel activity	MF	0.0433942	0.541421	11	XP_003122582.1,XP_020938930.1,XP_005663265.1,XP_001929096.1,XP_020947149.1,XP_003481830.2,XP_020954318.1,XP_020954319.1,NP_999258.1,XP_020925520.1,XP_001926541.1
GO:0008194	UDP-glycosyltransferase activity	MF	0.0436221	0.541421	5	XP_020941656.1,XP_020947176.1,XP_013852965.2,XP_020949249.1,NP_001107171.1
GO:0005089	Rho guanyl-nucleotide exchange factor activity	MF	0.0442579	0.541421	10	NP_001182615.1,NP_001254762.1,XP_020949725.1,XP_003357240.3,XP_003130873.4,XP_020921784.1,XP_020925551.1,XP_001929430.4,XP_020931669.1,XP_020930563.1
GO:0005249	voltage-gated potassium channel activity	MF	0.0452549	0.541421	7	XP_020938930.1,XP_005663265.1,XP_001929096.1,XP_020947149.1,XP_003481830.2,NP_999258.1,XP_001926541.1
GO:0016055	Wnt signaling pathway	BP	0.0452549	0.541421	7	XP_020938378.1,XP_020942961.1,NP_001302679.1,XP_003125897.1,XP_003129917.3,XP_003354990.2,XP_003125637.4
GO:0022008	neurogenesis	BP	0.0452549	0.541421	7	NP_001098768.1,XP_003125033.3,XP_013853049.2,XP_003129069.1,XP_005666772.1,XP_020928182.1,XP_020933496.1
GO:0198738	cell-cell signaling by wnt	BP	0.0452549	0.541421	7	XP_020938378.1,XP_020942961.1,NP_001302679.1,XP_003125897.1,XP_003129917.3,XP_003354990.2,XP_003125637.4
GO:1905114	cell surface receptor signaling pathway involved in cell-cell signaling	BP	0.0452549	0.541421	7	XP_020938378.1,XP_020942961.1,NP_001302679.1,XP_003125897.1,XP_003129917.3,XP_003354990.2,XP_003125637.4
GO:0002253	activation of immune response	BP	0.0457337	0.541421	12	XP_005661088.1,NP_001095285.1,XP_020953515.1,NP_001025705.1,XP_013834045.2,NP_998925.2,XP_020918367.1,NP_001335700.1,NP_001231059.1,XP_005669621.2,XP_020925559.1,XP_020932930.1
GO:0008076	voltage-gated potassium channel complex	CC	0.0459642	0.541421	3	XP_020938930.1,XP_003481830.2,XP_003359394.4
GO:0004190	aspartic-type endopeptidase activity	MF	0.0460616	0.541421	16	XP_020938612.1,NP_001032810.1,NP_999038.2,XP_020938611.1,NP_001001536.2,XP_020938614.1,XP_003480741.2,NP_998974.1,XP_005660887.2,XP_005660886.2,XP_020938615.1,XP_013849704.1,XP_003122707.1,XP_003123073.1,XP_003128442.1,XP_020933001.1
GO:0070001	aspartic-type peptidase activity	MF	0.0460616	0.541421	16	XP_020938612.1,NP_001032810.1,NP_999038.2,XP_020938611.1,NP_001001536.2,XP_020938614.1,XP_003480741.2,NP_998974.1,XP_005660887.2,XP_005660886.2,XP_020938615.1,XP_013849704.1,XP_003122707.1,XP_003123073.1,XP_003128442.1,XP_020933001.1
GO:0016740	transferase activity	MF	0.0476206	0.541421	316	XP_013848172.1,NP_001137188.1,XP_003122032.1,XP_005660258.1,XP_020921806.1,XP_005660327.2,NP_001159516.1,XP_020925385.1,NP_001230386.1,XP_013842422.1,XP_020955601.1,XP_005654541.2,XP_013849289.1,XP_003122225.3,XP_020925081.1,XP_020936477.1,XP_020925091.1,XP_020933955.1,XP_003122298.1,XP_020938244.1,NP_001123277.1,XP_003122479.2,XP_020938473.1,XP_020938510.1,XP_020938522.1,XP_013849589.2,XP_020938…
GO:0000166	nucleotide binding	MF	0.0476766	0.541421	348	XP_020955694.1,NP_001026958.1,NP_001137188.1,XP_005660266.1,XP_003122032.1,XP_005660258.1,XP_020921780.1,XP_005660327.2,XP_013849179.1,NP_001159516.1,XP_020925027.1,XP_020925181.1,XP_020925385.1,XP_020925778.1,NP_001230552.1,NP_001171382.1,XP_020955711.1,XP_020955740.1,NP_999445.1,NP_001304009.1,XP_020923471.1,XP_020925013.1,XP_003122225.3,NP_001098768.1,XP_003122298.1,XP_020938244.1,NP_999514.1,…
GO:1901265	nucleoside phosphate binding	MF	0.0476766	0.541421	348	XP_020955694.1,NP_001026958.1,NP_001137188.1,XP_005660266.1,XP_003122032.1,XP_005660258.1,XP_020921780.1,XP_005660327.2,XP_013849179.1,NP_001159516.1,XP_020925027.1,XP_020925181.1,XP_020925385.1,XP_020925778.1,NP_001230552.1,NP_001171382.1,XP_020955711.1,XP_020955740.1,NP_999445.1,NP_001304009.1,XP_020923471.1,XP_020925013.1,XP_003122225.3,NP_001098768.1,XP_003122298.1,XP_020938244.1,NP_999514.1,…
GO:0005622	intracellular	CC	0.0487051	0.541421	671	NP_001231282.1,XP_001925809.1,XP_005659429.1,NP_001026958.1,XP_020957985.1,XP_001928025.1,XP_020958311.1,XP_020921668.1,XP_020921806.1,NP_001230754.1,XP_005652762.2,XP_013849179.1,XP_005660370.1,NP_001177123.1,NP_001172063.1,NP_001230416.1,XP_003122270.2,XP_020927656.1,XP_020925778.1,XP_020941161.1,XP_013848055.1,XP_020946521.1,XP_005654461.1,XP_013848311.2,XP_020954462.1,XP_020955711.1,XP_013848…
GO:0006470	protein dephosphorylation	BP	0.049019	0.541421	18	XP_020939687.1,XP_020938257.1,XP_005660695.1,XP_003125055.4,XP_020946415.1,XP_001924572.2,XP_020945250.1,XP_020946588.1,XP_020949675.1,XP_020951383.1,XP_020949048.1,XP_003128529.1,XP_020957425.1,XP_003131408.3,XP_003132302.3,XP_003132295.3,XP_003133820.3,XP_005672834.1
GO:0015711	organic anion transport	BP	0.0499489	0.541421	30	XP_020955694.1,XP_003121764.3,XP_005660266.1,XP_020925268.1,XP_003123477.1,XP_020939876.1,XP_003355118.1,XP_020944109.1,XP_013843595.2,XP_020947159.1,XP_020949811.1,XP_020950575.1,XP_020950577.1,XP_020950576.1,XP_013854186.2,XP_020949057.1,XP_003356094.3,XP_020952273.1,XP_003127474.3,XP_013854194.2,XP_003127472.2,XP_013854202.2,XP_020953219.1,XP_013854195.1,XP_003127469.2,XP_005657072.2,XP_020925…
GO:0051020	GTPase binding	MF	0.0500696	0.541421	32	XP_020943095.1,NP_001182615.1,XP_020925021.1,NP_001231087.1,XP_013846052.1,XP_020939636.1,XP_020939978.1,XP_020940532.1,XP_020939521.1,NP_001254762.1,XP_020933504.1,XP_020941737.1,XP_003124573.3,XP_020947599.1,XP_020947158.1,XP_020947264.1,XP_020949725.1,XP_020951295.1,XP_003357240.3,XP_020919387.1,XP_003130873.4,XP_020921784.1,XP_020923198.1,XP_013836325.1,XP_020925551.1,XP_013845711.1,XP_003483…
GO:0004721	phosphoprotein phosphatase activity	MF	0.0501064	0.541421	20	XP_020939687.1,XP_020938257.1,XP_005660695.1,XP_003125055.4,XP_020946415.1,XP_001924572.2,XP_020945250.1,XP_020946588.1,XP_020949675.1,XP_020951383.1,XP_020951320.1,XP_020949048.1,XP_003128529.1,XP_020957425.1,XP_020957115.1,XP_003131408.3,XP_003132302.3,XP_003132295.3,XP_003133820.3,XP_005672834.1
GO:0046906	tetrapyrrole binding	MF	0.0504605	0.541421	39	XP_020938636.1,XP_003122730.2,XP_003123482.1,XP_020939257.1,XP_020939265.1,XP_020939262.1,XP_020939270.1,XP_020939272.1,XP_020935383.1,XP_003354173.1,XP_003123169.1,XP_020941604.1,XP_020944405.1,XP_020944431.1,XP_020949224.1,XP_020952360.1,XP_020952363.1,NP_001153064.1,XP_020953286.1,XP_020952364.1,XP_020953980.1,XP_020953976.1,NP_999592.1,NP_001153086.1,NP_001018042.1,XP_003129045.3,NP_001138313…
GO:0044424	intracellular part	CC	0.0505479	0.541421	539	NP_001231282.1,XP_001925809.1,XP_005659429.1,XP_020957985.1,XP_001928025.1,XP_020958311.1,XP_020921668.1,XP_020921806.1,NP_001230754.1,NP_001177123.1,NP_001172063.1,NP_001230416.1,XP_003122270.2,XP_020927656.1,XP_020925778.1,XP_020941161.1,XP_013848055.1,XP_020946521.1,XP_005654461.1,XP_013848311.2,XP_020954462.1,XP_013848769.1,XP_020958061.1,XP_005659919.2,XP_020957908.1,NP_001231457.1,XP_020921…
GO:0016853	isomerase activity	MF	0.0506225	0.541421	10	XP_020958362.1,NP_001231300.1,XP_013848980.1,XP_020951645.1,NP_001240850.1,XP_003129687.1,XP_005668301.1,XP_020923645.1,XP_003483583.1,XP_003132902.2
GO:0071407	cellular response to organic cyclic compound	BP	0.0520803	0.541421	6	XP_005660752.2,NP_001123685.1,XP_013852579.1,XP_003127768.1,XP_005665914.1,XP_005673008.1
GO:0006812	cation transport	BP	0.0528804	0.541421	60	XP_020945259.1,NP_001177123.1,XP_003122582.1,XP_020939369.1,XP_020939834.1,XP_020938392.1,NP_001001866.1,XP_003353913.1,XP_020938930.1,XP_020939239.1,XP_020941340.1,XP_003357662.2,XP_020943051.1,NP_999405.1,XP_005663265.1,NP_001001542.1,XP_001929096.1,XP_020947149.1,XP_020947298.1,XP_020948761.1,XP_003481830.2,XP_020949738.1,XP_003127748.3,XP_003126874.1,XP_003126994.1,NP_999543.1,NP_001132947.1,…
GO:0008017	microtubule binding	MF	0.0529546	0.541421	13	XP_013848196.1,XP_005660286.2,XP_020923471.1,XP_003480718.2,XP_005661509.1,XP_020941652.1,NP_001229948.1,XP_020949586.1,XP_020918184.1,XP_005668010.2,XP_013836354.1,XP_020925587.1,XP_020930617.1
GO:0044283	small molecule biosynthetic process	BP	0.0530026	0.541421	25	XP_020925027.1,XP_001928369.2,XP_020957908.1,NP_999514.1,XP_020940437.1,XP_005660689.2,XP_020942019.1,NP_001161124.1,XP_020942200.1,XP_020943021.1,XP_020944405.1,XP_003126916.3,XP_020949399.1,XP_020949249.1,XP_020951187.1,XP_020957089.1,XP_005667396.1,XP_003129688.2,XP_020957861.1,XP_003130590.1,NP_001090989.1,NP_999108.1,XP_020926704.1,XP_020932368.1,NP_001116630.1
GO:0009566	fertilization	BP	0.0538754	0.541421	8	NP_999271.1,NP_001171399.1,XP_020929241.1,XP_005655871.1,NP_999001.1,NP_999002.1,NP_001026946.1,NP_999176.1
GO:0016301	kinase activity	MF	0.054914	0.541421	136	NP_001137188.1,XP_003122032.1,XP_005660258.1,XP_005660327.2,NP_001159516.1,XP_020925385.1,XP_003122225.3,XP_020925091.1,XP_003122298.1,XP_020938244.1,XP_020938510.1,XP_013849589.2,XP_020938531.1,XP_003123401.1,XP_020939863.1,XP_020939971.1,XP_005661498.1,XP_005655019.1,XP_003123703.1,XP_003122510.2,XP_020934200.1,XP_003122606.2,XP_003480728.1,XP_020938549.1,XP_003122689.1,XP_005661090.2,XP_005661…
GO:0050707	regulation of cytokine secretion	BP	0.0552666	0.541421	5	NP_001025705.1,XP_013834045.2,NP_998925.2,NP_001335700.1,XP_005669621.2
GO:0050663	cytokine secretion	BP	0.0552666	0.541421	5	NP_001025705.1,XP_013834045.2,NP_998925.2,NP_001335700.1,XP_005669621.2
GO:0000220	vacuolar proton-transporting V-type ATPase, V0 domain	CC	0.0553045	0.541421	3	XP_020938392.1,XP_020927888.1,XP_020934394.1
GO:0000439	core TFIIH complex	CC	0.0553045	0.541421	3	XP_013849960.2,XP_005665788.1,XP_001927574.1
GO:0015129	lactate transmembrane transporter activity	MF	0.0553045	0.541421	3	XP_020944109.1,XP_013843595.2,XP_020947159.1
GO:0034464	BBSome	CC	0.0553045	0.541421	3	XP_020949546.1,NP_001231716.1,XP_013839183.1
GO:0003956	NAD(P)+-protein-arginine ADP-ribosyltransferase activity	MF	0.0553045	0.541421	3	NP_001231134.1,XP_005653715.1,XP_003129663.2
GO:0050853	B cell receptor signaling pathway	BP	0.0553045	0.541421	3	NP_001231059.1,XP_020925559.1,XP_020932930.1
GO:0016783	sulfurtransferase activity	MF	0.0553045	0.541421	3	XP_013848172.1,XP_005663866.1,XP_020947191.1
GO:0030125	clathrin vesicle coat	CC	0.0553045	0.541421	3	XP_020921668.1,XP_005661527.2,XP_020923618.1
GO:0030665	clathrin-coated vesicle membrane	CC	0.0553045	0.541421	3	XP_020921668.1,XP_005661527.2,XP_020923618.1
GO:0031365	N-terminal protein amino acid modification	BP	0.0553045	0.541421	3	NP_001230386.1,XP_020920495.1,XP_020922505.1
GO:0016832	aldehyde-lyase activity	MF	0.0553045	0.541421	3	XP_020922513.1,XP_020943654.1,NP_001230857.1
GO:0048284	organelle fusion	BP	0.0553045	0.541421	3	XP_005666819.2,XP_020923194.1,NP_001302661.1
GO:0002685	regulation of leukocyte migration	BP	0.0553045	0.541421	3	NP_001008691.1,NP_001231059.1,XP_020928830.1
GO:0016310	phosphorylation	BP	0.055848	0.541421	131	NP_001137188.1,XP_005660037.1,XP_003122032.1,XP_005660258.1,XP_005660327.2,NP_001159516.1,XP_020925385.1,XP_020944446.1,XP_020922513.1,XP_020938244.1,XP_020938510.1,XP_013849589.2,XP_020938531.1,NP_999280.1,XP_003123401.1,XP_003123233.2,XP_020939863.1,XP_020939968.1,XP_020939971.1,XP_005661498.1,XP_005655019.1,XP_003123703.1,XP_003122510.2,XP_020934200.1,XP_003122606.2,XP_003480728.1,XP_020938549…
GO:0030001	metal ion transport	BP	0.0568967	0.541421	38	XP_003122582.1,XP_020939369.1,XP_020939834.1,NP_001001866.1,XP_020938930.1,XP_020941340.1,XP_003357662.2,XP_005663265.1,NP_001001542.1,XP_001929096.1,XP_020947149.1,XP_020947298.1,XP_020948761.1,XP_003481830.2,XP_003127748.3,XP_003126874.1,NP_001124517.1,XP_020954318.1,XP_020954319.1,XP_003129046.1,XP_005653698.1,XP_020918130.1,XP_020918701.1,XP_020920469.1,NP_001231646.1,XP_003131993.2,XP_020923…
GO:0004970	ionotropic glutamate receptor activity	MF	0.057296	0.541421	1	XP_020922555.1
GO:0005234	extracellularly glutamate-gated ion channel activity	MF	0.057296	0.541421	1	XP_020922555.1
GO:0008066	glutamate receptor activity	MF	0.057296	0.541421	1	XP_020922555.1
GO:0022824	transmitter-gated ion channel activity	MF	0.057296	0.541421	1	XP_020922555.1
GO:0022835	transmitter-gated channel activity	MF	0.057296	0.541421	1	XP_020922555.1
GO:0055076	transition metal ion homeostasis	BP	0.057296	0.541421	1	XP_020927981.1
GO:0070925	organelle assembly	BP	0.0578461	0.541421	4	XP_020943687.1,XP_020949391.1,NP_001041536.1,XP_020949769.1
GO:0005231	excitatory extracellular ligand-gated ion channel activity	MF	0.059212	0.541421	2	XP_020922555.1,XP_003353913.1
GO:0006950	response to stress	BP	0.0597491	0.541421	75	XP_020948972.1,XP_005660246.2,XP_020946521.1,XP_020954402.1,XP_013848769.1,XP_003122073.3,XP_020938522.1,XP_005661088.1,XP_005661152.2,XP_013849956.1,XP_020940112.1,XP_003354322.2,XP_020938329.1,XP_003122511.1,XP_013849960.2,XP_003123386.2,XP_005654758.1,XP_003124331.1,NP_001229948.1,XP_020943665.1,XP_005662183.1,XP_020942837.1,NP_001182286.1,NP_999285.1,XP_020945169.1,NP_001231024.1,XP_005655549…
GO:0050790	regulation of catalytic activity	BP	0.0599088	0.541421	13	XP_005660037.1,XP_020944446.1,XP_020939273.1,XP_020939968.1,NP_001116466.1,NP_001116468.2,NP_001090955.1,XP_020951185.1,XP_020923144.1,NP_001231287.1,XP_020928050.1,XP_020933753.1,NP_999035.1
GO:0005158	insulin receptor binding	MF	0.0600618	0.541421	7	XP_020940051.1,NP_001137177.2,XP_020946715.1,XP_013843978.1,XP_005666021.1,XP_020956603.1,NP_001172031.1
GO:0005774	vacuolar membrane	CC	0.0600618	0.541421	7	NP_001177123.1,XP_013849697.1,XP_020938392.1,NP_999405.1,XP_020953645.1,XP_020927888.1,XP_020934394.1
GO:0044437	vacuolar part	CC	0.0600618	0.541421	7	NP_001177123.1,XP_013849697.1,XP_020938392.1,NP_999405.1,XP_020953645.1,XP_020927888.1,XP_020934394.1
GO:0033993	response to lipid	BP	0.0605395	0.541421	6	XP_005660752.2,NP_001123685.1,XP_013852579.1,XP_003127768.1,XP_005665914.1,XP_005673008.1
GO:0071396	cellular response to lipid	BP	0.0605395	0.541421	6	XP_005660752.2,NP_001123685.1,XP_013852579.1,XP_003127768.1,XP_005665914.1,XP_005673008.1
GO:0006979	response to oxidative stress	BP	0.060945	0.541421	9	XP_020946521.1,XP_020951325.1,XP_020952292.1,NP_999051.1,NP_001131079.1,XP_003129806.4,XP_020927161.1,NP_999366.1,NP_001108627.1
GO:0002757	immune response-activating signal transduction	BP	0.060945	0.541421	9	NP_001025705.1,XP_013834045.2,NP_998925.2,XP_020918367.1,NP_001335700.1,NP_001231059.1,XP_005669621.2,XP_020925559.1,XP_020932930.1
GO:0000413	protein peptidyl-prolyl isomerization	BP	0.0613812	0.541421	1	XP_020951645.1
GO:0003755	peptidyl-prolyl cis-trans isomerase activity	MF	0.0613812	0.541421	1	XP_020951645.1
GO:0005328	neurotransmitter:sodium symporter activity	MF	0.0613812	0.541421	1	XP_020923179.1
GO:0019900	kinase binding	MF	0.0613812	0.541421	1	XP_020939968.1
GO:0018208	peptidyl-proline modification	BP	0.0613812	0.541421	1	XP_020951645.1
GO:0016859	cis-trans isomerase activity	MF	0.0613812	0.541421	1	XP_020951645.1
GO:0005326	neurotransmitter transporter activity	MF	0.0613812	0.541421	1	XP_020923179.1
GO:0006935	chemotaxis	BP	0.0636658	0.541421	11	XP_020943687.1,XP_003125033.3,NP_001243705.1,XP_020949567.1,NP_999032.1,NP_999027.1,XP_013834226.1,NP_001107761.2,NP_001008691.1,NP_001121963.1,XP_020928830.1
GO:0042330	taxis	BP	0.0636658	0.541421	11	XP_020943687.1,XP_003125033.3,NP_001243705.1,XP_020949567.1,NP_999032.1,NP_999027.1,XP_013834226.1,NP_001107761.2,NP_001008691.1,NP_001121963.1,XP_020928830.1
GO:0000226	microtubule cytoskeleton organization	BP	0.0640892	0.541421	11	XP_013848196.1,XP_003480718.2,XP_005661509.1,XP_013853721.1,XP_005665169.1,XP_020918184.1,XP_020923494.1,XP_020924835.1,XP_020925587.1,XP_020933753.1,XP_020933496.1
GO:0005524	ATP binding	MF	0.0646834	0.541421	245	XP_020955694.1,NP_001137188.1,XP_005660266.1,XP_003122032.1,XP_005660258.1,XP_005660327.2,NP_001159516.1,XP_020925027.1,XP_020925385.1,XP_020925778.1,NP_001171382.1,XP_020955740.1,NP_999445.1,NP_001304009.1,XP_020923471.1,XP_020925013.1,XP_003122225.3,NP_001098768.1,XP_003122298.1,XP_020938244.1,NP_999514.1,XP_020938510.1,XP_013849589.2,XP_020938531.1,XP_003123418.5,XP_003123401.1,XP_020939373.1,…
GO:0005815	microtubule organizing center	CC	0.0647477	0.541421	3	XP_020951274.1,XP_020918298.1,XP_020922414.1
GO:0032559	adenyl ribonucleotide binding	MF	0.064821	0.541421	246	XP_020955694.1,NP_001137188.1,XP_005660266.1,XP_003122032.1,XP_005660258.1,XP_005660327.2,NP_001159516.1,XP_020925027.1,XP_020925385.1,XP_020925778.1,NP_001171382.1,XP_020955740.1,NP_999445.1,NP_001304009.1,XP_020923471.1,XP_020925013.1,XP_003122225.3,NP_001098768.1,XP_003122298.1,XP_020938244.1,NP_999514.1,XP_020938510.1,XP_013849589.2,XP_020938531.1,XP_003123418.5,XP_003123401.1,XP_020939373.1,…
GO:0020037	heme binding	MF	0.0651948	0.541421	37	XP_003123482.1,XP_020939257.1,XP_020939265.1,XP_020939262.1,XP_020939270.1,XP_020939272.1,XP_020935383.1,XP_003354173.1,XP_003123169.1,XP_020941604.1,XP_020944405.1,XP_020944431.1,XP_020949224.1,XP_020952360.1,XP_020952363.1,NP_001153064.1,XP_020953286.1,XP_020952364.1,XP_020953980.1,XP_020953976.1,NP_999592.1,NP_001153086.1,NP_001018042.1,XP_003129045.3,NP_001138313.1,XP_020918037.1,XP_013854490…
GO:0032436	positive regulation of proteasomal ubiquitin-dependent protein catabolic process	BP	0.0664875	0.541421	2	XP_005660037.1,XP_013851626.1
GO:0006744	ubiquinone biosynthetic process	BP	0.0664875	0.541421	2	XP_001928369.2,XP_020942200.1
GO:0034227	tRNA thio-modification	BP	0.0664875	0.541421	2	NP_001230416.1,XP_020949317.1
GO:0004531	deoxyribonuclease II activity	MF	0.0664875	0.541421	2	NP_999361.1,XP_020953271.1
GO:0005638	lamin filament	CC	0.0664875	0.541421	2	XP_003354039.2,XP_003123930.2
GO:0004563	beta-N-acetylhexosaminidase activity	MF	0.0664875	0.541421	2	NP_999086.2,NP_001116693.1
GO:0033829	O-fucosylpeptide 3-beta-N-acetylglucosaminyltransferase activity	MF	0.0664875	0.541421	2	XP_020941656.1,XP_020947176.1
GO:0008504	monoamine transmembrane transporter activity	MF	0.0664875	0.541421	2	XP_020941697.1,XP_020923179.1
GO:0006478	peptidyl-tyrosine sulfation	BP	0.0664875	0.541421	2	XP_005662060.1,NP_001230419.1
GO:0008476	protein-tyrosine sulfotransferase activity	MF	0.0664875	0.541421	2	XP_005662060.1,NP_001230419.1
GO:0030492	hemoglobin binding	MF	0.0664875	0.541421	2	XP_020942033.1,NP_999165.1
GO:0048306	calcium-dependent protein binding	MF	0.0664875	0.541421	2	NP_001004045.1,XP_020951485.1
GO:0034435	cholesterol esterification	BP	0.0664875	0.541421	2	XP_020947356.1,XP_020919395.1
GO:0034736	cholesterol O-acyltransferase activity	MF	0.0664875	0.541421	2	XP_020947356.1,XP_020919395.1
GO:0016233	telomere capping	BP	0.0664875	0.541421	2	XP_003126956.2,XP_020949751.1
GO:0008156	negative regulation of DNA replication	BP	0.0664875	0.541421	2	XP_013848769.1,XP_005665691.1
GO:0045665	negative regulation of neuron differentiation	BP	0.0664875	0.541421	2	XP_003129069.1,XP_005666772.1
GO:0050768	negative regulation of neurogenesis	BP	0.0664875	0.541421	2	XP_003129069.1,XP_005666772.1
GO:0042475	odontogenesis of dentin-containing tooth	BP	0.0664875	0.541421	2	XP_020956200.1,NP_999202.1
GO:0030593	neutrophil chemotaxis	BP	0.0664875	0.541421	2	NP_999032.1,NP_999027.1
GO:0042119	neutrophil activation	BP	0.0664875	0.541421	2	NP_999032.1,NP_999027.1
GO:0004379	glycylpeptide N-tetradecanoyltransferase activity	MF	0.0664875	0.541421	2	XP_020920495.1,XP_020922505.1
GO:0006499	N-terminal protein myristoylation	BP	0.0664875	0.541421	2	XP_020920495.1,XP_020922505.1
GO:0005160	transforming growth factor beta receptor binding	MF	0.0664875	0.541421	2	XP_003130589.2,NP_001182275.1
GO:0051431	corticotropin-releasing hormone receptor 2 binding	MF	0.0664875	0.541421	2	XP_003130874.3,XP_020926295.1
GO:0032024	positive regulation of insulin secretion	BP	0.0664875	0.541421	2	XP_020938329.1,XP_020923194.1
GO:0004004	ATP-dependent RNA helicase activity	MF	0.0664875	0.541421	2	NP_001093666.1,NP_001093665.1
GO:0030688	preribosome, small subunit precursor	CC	0.0664875	0.541421	2	XP_020926718.1,XP_020926735.1
GO:0002688	regulation of leukocyte chemotaxis	BP	0.0664875	0.541421	2	NP_001008691.1,XP_020928830.1
GO:0005185	neurohypophyseal hormone activity	MF	0.0664875	0.541421	2	NP_999117.1,NP_001161061.1
GO:0061136	regulation of proteasomal protein catabolic process	BP	0.0664875	0.541421	2	XP_005660037.1,XP_013851626.1
GO:0032434	regulation of proteasomal ubiquitin-dependent protein catabolic process	BP	0.0664875	0.541421	2	XP_005660037.1,XP_013851626.1
GO:0045732	positive regulation of protein catabolic process	BP	0.0664875	0.541421	2	XP_005660037.1,XP_013851626.1
GO:1901800	positive regulation of proteasomal protein catabolic process	BP	0.0664875	0.541421	2	XP_005660037.1,XP_013851626.1
GO:1903050	regulation of proteolysis involved in cellular protein catabolic process	BP	0.0664875	0.541421	2	XP_005660037.1,XP_013851626.1
GO:1903052	positive regulation of proteolysis involved in cellular protein catabolic process	BP	0.0664875	0.541421	2	XP_005660037.1,XP_013851626.1
GO:1903362	regulation of cellular protein catabolic process	BP	0.0664875	0.541421	2	XP_005660037.1,XP_013851626.1
GO:1903364	positive regulation of cellular protein catabolic process	BP	0.0664875	0.541421	2	XP_005660037.1,XP_013851626.1
GO:0006743	ubiquinone metabolic process	BP	0.0664875	0.541421	2	XP_001928369.2,XP_020942200.1
GO:0042181	ketone biosynthetic process	BP	0.0664875	0.541421	2	XP_001928369.2,XP_020942200.1
GO:1901661	quinone metabolic process	BP	0.0664875	0.541421	2	XP_001928369.2,XP_020942200.1
GO:1901663	quinone biosynthetic process	BP	0.0664875	0.541421	2	XP_001928369.2,XP_020942200.1
GO:0051053	negative regulation of DNA metabolic process	BP	0.0664875	0.541421	2	XP_013848769.1,XP_005665691.1
GO:0016889	endodeoxyribonuclease activity, producing 3'-phosphomonoesters	MF	0.0664875	0.541421	2	NP_999361.1,XP_020953271.1
GO:0005652	nuclear lamina	CC	0.0664875	0.541421	2	XP_003354039.2,XP_003123930.2
GO:0002793	positive regulation of peptide secretion	BP	0.0664875	0.541421	2	XP_020938329.1,XP_020923194.1
GO:0046887	positive regulation of hormone secretion	BP	0.0664875	0.541421	2	XP_020938329.1,XP_020923194.1
GO:0050714	positive regulation of protein secretion	BP	0.0664875	0.541421	2	XP_020938329.1,XP_020923194.1
GO:0090277	positive regulation of peptide hormone secretion	BP	0.0664875	0.541421	2	XP_020938329.1,XP_020923194.1
GO:1903532	positive regulation of secretion by cell	BP	0.0664875	0.541421	2	XP_020938329.1,XP_020923194.1
GO:0006477	protein sulfation	BP	0.0664875	0.541421	2	XP_005662060.1,NP_001230419.1
GO:0051923	sulfation	BP	0.0664875	0.541421	2	XP_005662060.1,NP_001230419.1
GO:0034433	steroid esterification	BP	0.0664875	0.541421	2	XP_020947356.1,XP_020919395.1
GO:0034434	sterol esterification	BP	0.0664875	0.541421	2	XP_020947356.1,XP_020919395.1
GO:0004772	sterol O-acyltransferase activity	MF	0.0664875	0.541421	2	XP_020947356.1,XP_020919395.1
GO:0051961	negative regulation of nervous system development	BP	0.0664875	0.541421	2	XP_003129069.1,XP_005666772.1
GO:0042476	odontogenesis	BP	0.0664875	0.541421	2	XP_020956200.1,NP_999202.1
GO:0071621	granulocyte chemotaxis	BP	0.0664875	0.541421	2	NP_999032.1,NP_999027.1
GO:0097530	granulocyte migration	BP	0.0664875	0.541421	2	NP_999032.1,NP_999027.1
GO:1990266	neutrophil migration	BP	0.0664875	0.541421	2	NP_999032.1,NP_999027.1
GO:0036230	granulocyte activation	BP	0.0664875	0.541421	2	NP_999032.1,NP_999027.1
GO:0002263	cell activation involved in immune response	BP	0.0664875	0.541421	2	NP_999027.1,XP_020922425.1
GO:0002275	myeloid cell activation involved in immune response	BP	0.0664875	0.541421	2	NP_999027.1,XP_020922425.1
GO:0002366	leukocyte activation involved in immune response	BP	0.0664875	0.541421	2	NP_999027.1,XP_020922425.1
GO:0002444	myeloid leukocyte mediated immunity	BP	0.0664875	0.541421	2	NP_999027.1,XP_020922425.1
GO:0043299	leukocyte degranulation	BP	0.0664875	0.541421	2	NP_999027.1,XP_020922425.1
GO:0006906	vesicle fusion	BP	0.0664875	0.541421	2	XP_005666819.2,XP_020923194.1
GO:0090174	organelle membrane fusion	BP	0.0664875	0.541421	2	XP_005666819.2,XP_020923194.1
GO:0050920	regulation of chemotaxis	BP	0.0664875	0.541421	2	NP_001008691.1,XP_020928830.1
GO:0019107	myristoyltransferase activity	MF	0.0664875	0.541421	2	XP_020920495.1,XP_020922505.1
GO:0006498	N-terminal protein lipidation	BP	0.0664875	0.541421	2	XP_020920495.1,XP_020922505.1
GO:0018377	protein myristoylation	BP	0.0664875	0.541421	2	XP_020920495.1,XP_020922505.1
GO:0051428	peptide hormone receptor binding	MF	0.0664875	0.541421	2	XP_003130874.3,XP_020926295.1
GO:0051429	corticotropin-releasing hormone receptor binding	MF	0.0664875	0.541421	2	XP_003130874.3,XP_020926295.1
GO:0008186	RNA-dependent ATPase activity	MF	0.0664875	0.541421	2	NP_001093666.1,NP_001093665.1
GO:0032555	purine ribonucleotide binding	MF	0.0666591	0.541547	318	XP_020955694.1,NP_001026958.1,NP_001137188.1,XP_005660266.1,XP_003122032.1,XP_005660258.1,XP_005660327.2,XP_013849179.1,NP_001159516.1,XP_020925027.1,XP_020925181.1,XP_020925385.1,XP_020925778.1,NP_001230552.1,NP_001171382.1,XP_020955711.1,XP_020955740.1,NP_999445.1,NP_001304009.1,XP_020923471.1,XP_020925013.1,XP_003122225.3,NP_001098768.1,XP_003122298.1,XP_020938244.1,NP_999514.1,XP_020938510.1,…
GO:0004672	protein kinase activity	MF	0.0672239	0.544859	113	NP_001137188.1,XP_003122032.1,XP_005660258.1,XP_005660327.2,NP_001159516.1,XP_020925385.1,XP_020938244.1,XP_020938510.1,XP_013849589.2,XP_020938531.1,XP_003123401.1,XP_020939863.1,XP_020939971.1,XP_005661498.1,XP_005655019.1,XP_003122510.2,XP_020934200.1,XP_003122606.2,XP_003480728.1,XP_020938549.1,XP_005661090.2,XP_005661289.2,XP_020939380.1,XP_020939553.1,XP_020939869.1,XP_013850291.1,XP_020940…
GO:0017048	Rho GTPase binding	MF	0.067693	0.547382	13	NP_001182615.1,NP_001254762.1,XP_020933504.1,XP_020947264.1,XP_020949725.1,XP_003357240.3,XP_003130873.4,XP_020921784.1,XP_013836325.1,XP_020925551.1,XP_001929430.4,XP_020931669.1,XP_020930563.1
GO:0015081	sodium ion transmembrane transporter activity	MF	0.0690437	0.557006	8	XP_003123477.1,XP_003357662.2,XP_020947298.1,XP_020952273.1,XP_003129046.1,XP_020923179.1,XP_020932944.1,XP_020934529.1
GO:0032553	ribonucleotide binding	MF	0.0692782	0.557601	321	XP_020955694.1,NP_001026958.1,NP_001137188.1,XP_005660266.1,XP_003122032.1,XP_005660258.1,XP_005660327.2,XP_013849179.1,NP_001159516.1,XP_020925027.1,XP_020925181.1,XP_020925385.1,XP_020925778.1,NP_001230552.1,NP_001171382.1,XP_020955711.1,XP_020955740.1,NP_999445.1,NP_001304009.1,XP_020923471.1,XP_020925013.1,XP_003122225.3,NP_001098768.1,XP_003122298.1,XP_020938244.1,NP_999514.1,XP_020938510.1,…
GO:0019787	ubiquitin-like protein transferase activity	MF	0.0702832	0.559844	12	XP_013849289.1,XP_020938522.1,NP_001121929.1,XP_020951496.1,XP_020954760.1,XP_020956425.1,XP_020956418.1,NP_001157121.1,XP_020918367.1,XP_003132245.3,XP_001925882.2,XP_020934691.1
GO:0043401	steroid hormone mediated signaling pathway	BP	0.0702916	0.559844	6	XP_005660752.2,NP_001123685.1,XP_013852579.1,XP_003127768.1,XP_005665914.1,XP_005673008.1
GO:0048545	response to steroid hormone	BP	0.0702916	0.559844	6	XP_005660752.2,NP_001123685.1,XP_013852579.1,XP_003127768.1,XP_005665914.1,XP_005673008.1
GO:0071383	cellular response to steroid hormone stimulus	BP	0.0702916	0.559844	6	XP_005660752.2,NP_001123685.1,XP_013852579.1,XP_003127768.1,XP_005665914.1,XP_005673008.1
GO:0030554	adenyl nucleotide binding	MF	0.0703637	0.559844	247	XP_020955694.1,NP_001137188.1,XP_005660266.1,XP_003122032.1,XP_005660258.1,XP_005660327.2,NP_001159516.1,XP_020925027.1,XP_020925385.1,XP_020925778.1,NP_001171382.1,XP_020955740.1,NP_999445.1,NP_001304009.1,XP_020923471.1,XP_020925013.1,XP_003122225.3,NP_001098768.1,XP_003122298.1,XP_020938244.1,NP_999514.1,XP_020938510.1,XP_013849589.2,XP_020938531.1,XP_003123418.5,XP_003123401.1,XP_020939373.1,…
GO:0004112	cyclic-nucleotide phosphodiesterase activity	MF	0.0709304	0.563061	2	XP_003126255.4,XP_003483803.1
GO:0035639	purine ribonucleoside triphosphate binding	MF	0.0715661	0.566057	317	XP_020955694.1,NP_001026958.1,NP_001137188.1,XP_005660266.1,XP_003122032.1,XP_005660258.1,XP_005660327.2,XP_013849179.1,NP_001159516.1,XP_020925027.1,XP_020925181.1,XP_020925385.1,XP_020925778.1,NP_001230552.1,NP_001171382.1,XP_020955711.1,XP_020955740.1,NP_999445.1,NP_001304009.1,XP_020923471.1,XP_020925013.1,XP_003122225.3,NP_001098768.1,XP_003122298.1,XP_020938244.1,NP_999514.1,XP_020938510.1,…
GO:0016741	transferase activity, transferring one-carbon groups	MF	0.0717337	0.566057	27	NP_001230386.1,XP_003122479.2,XP_020935622.1,XP_020939480.1,XP_020939844.1,XP_020940061.1,XP_020941292.1,XP_001927911.2,XP_005663905.1,XP_020946876.1,XP_020949794.1,XP_020949475.1,XP_020949568.1,NP_001095293.1,XP_020956736.1,XP_020956609.1,NP_001116618.1,XP_020920468.1,XP_020920131.1,NP_001156357.1,XP_005668170.1,XP_020923648.1,XP_020921908.1,XP_003131858.1,XP_020926527.1,XP_020929134.1,XP_013839…
GO:0009719	response to endogenous stimulus	BP	0.0717974	0.566057	17	XP_003122469.2,XP_003122466.1,XP_003122468.1,XP_020940444.1,XP_005660752.2,XP_020939958.1,XP_013843009.1,NP_001123685.1,XP_013852579.1,XP_003127768.1,NP_001011693.1,XP_005665914.1,XP_003129639.1,XP_020928388.1,XP_020929051.1,XP_005673008.1,NP_001233211.1
GO:0006468	protein phosphorylation	BP	0.0726972	0.571852	116	NP_001137188.1,XP_005660037.1,XP_003122032.1,XP_005660258.1,XP_005660327.2,NP_001159516.1,XP_020925385.1,XP_020944446.1,XP_020938244.1,XP_020938510.1,XP_013849589.2,XP_020938531.1,XP_003123401.1,XP_020939863.1,XP_020939968.1,XP_020939971.1,XP_005661498.1,XP_005655019.1,XP_003122510.2,XP_020934200.1,XP_003122606.2,XP_003480728.1,XP_020938549.1,XP_005661090.2,XP_005661289.2,XP_020939380.1,XP_020939…
GO:0031267	small GTPase binding	MF	0.0730457	0.573293	21	NP_001182615.1,XP_013846052.1,NP_001254762.1,XP_020933504.1,XP_003124573.3,XP_020947599.1,XP_020947158.1,XP_020947264.1,XP_020949725.1,XP_020951295.1,XP_003357240.3,XP_003130873.4,XP_020921784.1,XP_020923198.1,XP_013836325.1,XP_020925551.1,XP_013845711.1,XP_001929430.4,NP_001092064.1,XP_020931669.1,XP_020930563.1
GO:0019725	cellular homeostasis	BP	0.0763916	0.585913	13	XP_001927971.1,XP_003123703.1,NP_001230547.1,XP_020938329.1,XP_020938689.1,XP_020944035.1,XP_020942259.1,XP_005662437.1,NP_001116459.1,XP_020944405.1,XP_005663884.2,XP_020951286.1,XP_005669567.1
GO:0009894	regulation of catabolic process	BP	0.0770362	0.585913	7	XP_020944125.1,XP_005660037.1,XP_001925025.3,NP_001136316.1,XP_013851626.1,XP_001925259.1,XP_001925937.3
GO:0045321	leukocyte activation	BP	0.0770362	0.585913	7	NP_001007521.1,NP_001230749.1,XP_020949567.1,NP_999032.1,NP_999027.1,XP_013834045.2,XP_020922425.1
GO:0017053	transcriptional repressor complex	CC	0.078008	0.585913	4	XP_005660324.1,XP_020952171.1,XP_020920072.1,XP_020923494.1
GO:0048489	synaptic vesicle transport	BP	0.078008	0.585913	4	NP_001098768.1,XP_020939356.1,XP_020938638.1,XP_020923194.1
GO:0036128	CatSper complex	CC	0.078008	0.585913	4	NP_001231186.1,XP_005661361.1,NP_001231209.1,XP_003130612.1
GO:0033179	proton-transporting V-type ATPase, V0 domain	CC	0.078008	0.585913	4	XP_020938392.1,XP_003126994.1,XP_020927888.1,XP_020934394.1
GO:0004000	adenosine deaminase activity	MF	0.078008	0.585913	4	XP_005664390.1,XP_013843940.1,XP_020927183.1,NP_001116688.1
GO:0030168	platelet activation	BP	0.078008	0.585913	4	XP_013834226.1,XP_005666850.1,XP_020957142.1,NP_001231042.1
GO:0016538	cyclin-dependent protein serine/threonine kinase regulator activity	MF	0.078008	0.585913	4	XP_020938281.1,XP_013836346.1,XP_003131371.1,XP_003132838.1
GO:0007033	vacuole organization	BP	0.078008	0.585913	4	XP_013848055.1,XP_020943687.1,XP_003129639.1,XP_003134376.1
GO:0051241	negative regulation of multicellular organismal process	BP	0.078008	0.585913	4	XP_013847876.1,XP_003129069.1,XP_005666772.1,NP_001124204.1
GO:0030149	sphingolipid catabolic process	BP	0.078008	0.585913	4	XP_003480304.1,NP_001245314.1,XP_003127785.2,XP_003134190.2
GO:0046466	membrane lipid catabolic process	BP	0.078008	0.585913	4	XP_003480304.1,NP_001245314.1,XP_003127785.2,XP_003134190.2
GO:0097479	synaptic vesicle localization	BP	0.078008	0.585913	4	NP_001098768.1,XP_020939356.1,XP_020938638.1,XP_020923194.1
GO:0097480	establishment of synaptic vesicle localization	BP	0.078008	0.585913	4	NP_001098768.1,XP_020939356.1,XP_020938638.1,XP_020923194.1
GO:0099003	vesicle-mediated transport in synapse	BP	0.078008	0.585913	4	NP_001098768.1,XP_020939356.1,XP_020938638.1,XP_020923194.1
GO:1901618	organic hydroxy compound transmembrane transporter activity	MF	0.078008	0.585913	4	XP_020944109.1,XP_013843595.2,XP_020947159.1,XP_020923179.1
GO:0061025	membrane fusion	BP	0.078008	0.585913	4	XP_005666819.2,XP_020923194.1,NP_001302661.1,NP_999176.1
GO:0043229	intracellular organelle	CC	0.0780316	0.585913	449	XP_001925809.1,XP_005659429.1,XP_020957985.1,XP_020958311.1,XP_020921668.1,XP_020921806.1,NP_001230754.1,NP_001177123.1,NP_001172063.1,XP_003122270.2,XP_020927656.1,XP_020925778.1,XP_020941161.1,XP_013848055.1,XP_020946521.1,XP_005654461.1,XP_013848311.2,XP_020954462.1,XP_013848769.1,XP_020958061.1,XP_005659919.2,NP_001231457.1,XP_020921311.1,XP_003122069.1,XP_003122073.3,XP_003122091.1,XP_020923…
GO:0019637	organophosphate metabolic process	BP	0.0794251	0.594681	51	XP_005660258.1,XP_003480304.1,XP_020922513.1,XP_020925091.1,XP_003123233.2,XP_003123703.1,XP_020938299.1,XP_020941842.1,XP_020943654.1,XP_003125215.1,NP_001116459.1,XP_020943051.1,NP_001172101.1,XP_020944372.1,XP_020945098.1,NP_001191321.1,XP_003355152.1,XP_020944732.1,XP_003356269.1,XP_003127785.2,XP_020951633.1,XP_020951648.1,XP_020954327.1,NP_001018042.1,XP_020957034.1,NP_001177208.1,XP_020918…
GO:0022857	transmembrane transporter activity	MF	0.0795422	0.594681	138	XP_020945259.1,XP_020940622.1,NP_001177123.1,XP_013848140.2,XP_003121344.1,XP_020922555.1,XP_020938459.1,NP_001231186.1,XP_003122582.1,XP_003123477.1,XP_020939369.1,XP_020939834.1,XP_003123044.1,XP_020932858.1,XP_020941082.1,NP_001231228.1,XP_020940539.1,NP_999116.1,XP_020938347.1,XP_020938392.1,XP_003122588.1,XP_020939439.1,XP_003122631.1,XP_003353913.1,XP_020938930.1,XP_020939239.1,XP_020939964…
GO:0045595	regulation of cell differentiation	BP	0.0800031	0.595559	4	NP_001136316.1,XP_003129069.1,XP_005666772.1,XP_020918367.1
GO:0070160	occluding junction	CC	0.0800031	0.595559	4	XP_005674520.2,XP_005669241.1,NP_001153555.1,NP_001155118.1
GO:0071495	cellular response to endogenous stimulus	BP	0.0801953	0.595712	17	XP_003122469.2,XP_003122466.1,XP_003122468.1,XP_020940444.1,XP_005660752.2,XP_020939958.1,XP_013843009.1,NP_001123685.1,XP_013852579.1,XP_003127768.1,NP_001011693.1,XP_005665914.1,XP_003129639.1,XP_020928388.1,XP_020929051.1,XP_005673008.1,NP_001233211.1
GO:0016298	lipase activity	MF	0.080716	0.598299	7	XP_003480304.1,XP_020938543.1,XP_020941842.1,XP_003127785.2,XP_020949300.1,XP_003131373.1,NP_999451.1
GO:0017016	Ras GTPase binding	MF	0.0809702	0.598903	21	NP_001182615.1,XP_013846052.1,NP_001254762.1,XP_020933504.1,XP_003124573.3,XP_020947599.1,XP_020947158.1,XP_020947264.1,XP_020949725.1,XP_020951295.1,XP_003357240.3,XP_003130873.4,XP_020921784.1,XP_020923198.1,XP_013836325.1,XP_020925551.1,XP_013845711.1,XP_001929430.4,NP_001092064.1,XP_020931669.1,XP_020930563.1
GO:0004620	phospholipase activity	MF	0.0815149	0.601649	6	XP_003480304.1,XP_020938543.1,XP_020941842.1,XP_003127785.2,XP_020949300.1,XP_003131373.1
GO:0022843	voltage-gated cation channel activity	MF	0.0825947	0.608325	11	XP_020939369.1,XP_020938930.1,XP_005663265.1,XP_001929096.1,XP_020947149.1,XP_020948761.1,XP_003481830.2,NP_999258.1,XP_020920469.1,XP_013837229.1,XP_001926541.1
GO:0017076	purine nucleotide binding	MF	0.0827714	0.608335	324	XP_020955694.1,NP_001026958.1,NP_001137188.1,XP_005660266.1,XP_003122032.1,XP_005660258.1,XP_005660327.2,XP_013849179.1,NP_001159516.1,XP_020925027.1,XP_020925181.1,XP_020925385.1,XP_020925778.1,NP_001230552.1,NP_001171382.1,XP_020955711.1,XP_020955740.1,NP_999445.1,NP_001304009.1,XP_020923471.1,XP_020925013.1,XP_003122225.3,NP_001098768.1,XP_003122298.1,XP_020938244.1,NP_999514.1,XP_020938510.1,…
GO:0008168	methyltransferase activity	MF	0.0832578	0.610616	26	NP_001230386.1,XP_003122479.2,XP_020935622.1,XP_020939480.1,XP_020939844.1,XP_020940061.1,XP_020941292.1,XP_001927911.2,XP_005663905.1,XP_020946876.1,XP_020949794.1,XP_020949475.1,XP_020949568.1,NP_001095293.1,XP_020956736.1,XP_020956609.1,NP_001116618.1,XP_020920468.1,XP_020920131.1,NP_001156357.1,XP_005668170.1,XP_020921908.1,XP_003131858.1,XP_020926527.1,XP_020929134.1,XP_013839297.1
GO:0004114	3',5'-cyclic-nucleotide phosphodiesterase activity	MF	0.0849464	0.621686	2	XP_003126255.4,XP_003483803.1
GO:0050793	regulation of developmental process	BP	0.0855782	0.624991	10	XP_013847876.1,XP_020939356.1,NP_001136316.1,NP_001033725.1,XP_003129069.1,XP_005666772.1,XP_020956200.1,XP_020918367.1,XP_013836325.1,XP_020928830.1
GO:0007010	cytoskeleton organization	BP	0.0857602	0.625004	44	XP_013848196.1,XP_020922018.1,NP_001172063.1,XP_020921311.1,NP_001098768.1,XP_003480718.2,NP_001004043.1,XP_020940026.1,XP_020938306.1,XP_020939380.1,XP_005654787.1,XP_005661509.1,XP_020933504.1,NP_001139772.1,XP_020942956.1,XP_005662521.1,XP_020944144.1,NP_001090923.1,XP_020947161.1,XP_020947264.1,XP_013849829.2,XP_013853721.1,XP_005665169.1,XP_020948971.1,XP_013832940.1,XP_005656356.1,XP_020918…
GO:0005773	vacuole	CC	0.0873394	0.634512	9	NP_001177123.1,XP_013849697.1,XP_020938392.1,NP_999405.1,XP_020953645.1,XP_003482388.1,XP_003129135.1,XP_020927888.1,XP_020934394.1
GO:0007009	plasma membrane organization	BP	0.0877964	0.634512	1	XP_003126103.5
GO:0051345	positive regulation of hydrolase activity	BP	0.0877964	0.634512	1	XP_020951185.1
GO:0048017	inositol lipid-mediated signaling	BP	0.0877964	0.634512	1	XP_020925517.1
GO:0005261	cation channel activity	MF	0.0898682	0.643439	28	XP_020940622.1,NP_001231186.1,XP_003122582.1,XP_020939369.1,XP_003353913.1,XP_020938930.1,XP_020939239.1,XP_003357662.2,XP_005663265.1,XP_001929096.1,XP_020947149.1,XP_020947298.1,XP_020948761.1,XP_003481830.2,NP_001231209.1,XP_020954318.1,XP_020954319.1,XP_003129046.1,XP_020918130.1,NP_999258.1,XP_020920469.1,XP_013837229.1,XP_020927161.1,XP_020925520.1,XP_020929149.1,XP_001926541.1,XP_003360142…
GO:0030176	integral component of endoplasmic reticulum membrane	CC	0.0901445	0.643439	6	NP_001230988.1,NP_001038046.1,XP_005653698.1,NP_001231268.1,XP_003360061.3,XP_020933695.1
GO:0042398	cellular modified amino acid biosynthetic process	BP	0.0901445	0.643439	6	XP_020925027.1,XP_020957908.1,XP_005660689.2,XP_020943021.1,XP_020944732.1,XP_020957089.1
GO:0042558	pteridine-containing compound metabolic process	BP	0.0901445	0.643439	6	XP_020925027.1,XP_020957908.1,XP_020940437.1,XP_020943021.1,XP_020957089.1,XP_005667396.1
GO:0031227	intrinsic component of endoplasmic reticulum membrane	CC	0.0901445	0.643439	6	NP_001230988.1,NP_001038046.1,XP_005653698.1,NP_001231268.1,XP_003360061.3,XP_020933695.1
GO:0045055	regulated exocytosis	BP	0.0901445	0.643439	6	XP_020939356.1,XP_020938638.1,XP_020943648.1,NP_999027.1,XP_020923194.1,XP_020922425.1
GO:0007417	central nervous system development	BP	0.0909221	0.645265	1	XP_020930093.1
GO:0019901	protein kinase binding	MF	0.0909221	0.645265	1	XP_020939968.1
GO:0009888	tissue development	BP	0.0909584	0.645265	3	XP_020952758.1,XP_020956200.1,XP_020928830.1
GO:0009755	hormone-mediated signaling pathway	BP	0.0929819	0.658274	7	XP_005660752.2,NP_001123685.1,XP_013852579.1,XP_003127768.1,NP_001011693.1,XP_005665914.1,XP_005673008.1
GO:0004702	signal transducer, downstream of receptor, with serine/threonine kinase activity	MF	0.0939419	0.659831	4	XP_005660327.2,XP_005661498.1,XP_020943678.1,XP_020923611.1
GO:0005923	bicellular tight junction	CC	0.0939419	0.659831	4	XP_005674520.2,XP_005669241.1,NP_001153555.1,NP_001155118.1
GO:0043296	apical junction complex	CC	0.0939419	0.659831	4	XP_005674520.2,XP_005669241.1,NP_001153555.1,NP_001155118.1
GO:0007049	cell cycle	BP	0.0939627	0.659831	32	XP_013848769.1,XP_003480718.2,XP_003123387.1,XP_020939844.1,XP_020938281.1,XP_020938345.1,XP_003122511.1,XP_005674540.1,XP_005654758.1,XP_005661509.1,XP_020942705.1,XP_013852051.1,NP_001230289.1,XP_020949342.1,XP_003126981.3,XP_005653322.2,XP_020949826.1,XP_005665691.1,XP_020954120.1,XP_001929261.3,XP_020956733.1,XP_020918367.1,XP_013854732.1,XP_020920072.1,NP_001230752.1,XP_020923494.1,XP_020921…
GO:0005871	kinesin complex	CC	0.0944073	0.661287	6	XP_020923471.1,XP_020941652.1,NP_001229948.1,XP_020949586.1,XP_005668010.2,XP_013836354.1
GO:0007167	enzyme linked receptor protein signaling pathway	BP	0.0945513	0.661287	20	XP_005660037.1,XP_005660327.2,XP_003122469.2,XP_003122466.1,XP_003122468.1,XP_020939971.1,XP_020940444.1,XP_020939958.1,XP_013843009.1,XP_013851626.1,XP_003127734.3,XP_020951158.1,XP_020951632.1,XP_013833049.1,XP_020954738.1,XP_020928388.1,XP_020929051.1,NP_001233211.1,XP_003134614.1,XP_020934535.1
GO:0048870	cell motility	BP	0.0955187	0.66537	21	NP_001231186.1,NP_001139772.1,XP_020943687.1,XP_020948761.1,NP_001243705.1,XP_020949567.1,XP_003126980.2,XP_020949750.1,NP_001231209.1,XP_013849695.2,XP_020951185.1,XP_013832940.1,NP_999032.1,NP_999027.1,XP_013834226.1,NP_001008691.1,XP_020926046.1,NP_001231059.1,XP_020928830.1,NP_001033093.1,XP_020933960.1
GO:0051674	localization of cell	BP	0.0955187	0.66537	21	NP_001231186.1,NP_001139772.1,XP_020943687.1,XP_020948761.1,NP_001243705.1,XP_020949567.1,XP_003126980.2,XP_020949750.1,NP_001231209.1,XP_013849695.2,XP_020951185.1,XP_013832940.1,NP_999032.1,NP_999027.1,XP_013834226.1,NP_001008691.1,XP_020926046.1,NP_001231059.1,XP_020928830.1,NP_001033093.1,XP_020933960.1
GO:0043226	organelle	CC	0.0961373	0.668337	453	XP_001925809.1,XP_005659429.1,XP_020957985.1,XP_020958311.1,XP_020921668.1,XP_020921806.1,NP_001230754.1,NP_001177123.1,NP_001172063.1,XP_003122270.2,XP_020927656.1,XP_020925778.1,XP_020941161.1,XP_013848055.1,XP_020946521.1,XP_005654461.1,XP_013848311.2,XP_020954462.1,XP_013848769.1,XP_020958061.1,XP_005659919.2,NP_001231457.1,XP_020921311.1,XP_003122069.1,XP_003122073.3,XP_003122091.1,XP_020923…
GO:0006310	DNA recombination	BP	0.1017	0.695987	2	NP_001231871.1,XP_005673097.1
GO:0008237	metallopeptidase activity	MF	0.102408	0.695987	32	NP_001233179.1,XP_020939893.1,NP_999388.1,XP_003124603.3,XP_003126759.3,XP_013853667.2,XP_020951640.1,XP_013849644.1,XP_020952662.1,XP_020949777.1,XP_003355827.2,XP_001928451.2,XP_020956608.1,XP_020917895.1,NP_001335724.1,NP_999070.1,XP_013834779.2,XP_003129864.1,NP_001159701.1,NP_001159780.1,NP_001093408.1,XP_020924186.1,XP_020927995.1,XP_001928510.1,XP_003483585.1,XP_003134154.4,XP_020933045.1,…
GO:0016772	transferase activity, transferring phosphorus-containing groups	MF	0.103687	0.695987	168	NP_001137188.1,XP_003122032.1,XP_005660258.1,XP_020921806.1,XP_005660327.2,NP_001159516.1,XP_020925385.1,XP_003122225.3,XP_020925091.1,XP_003122298.1,XP_020938244.1,XP_020938510.1,XP_013849589.2,XP_020938531.1,XP_013849627.2,XP_003123401.1,XP_020939863.1,XP_020939959.1,XP_020939971.1,XP_005661498.1,XP_005655019.1,XP_003123703.1,XP_003122432.1,XP_003122510.2,XP_020934200.1,XP_003122606.2,XP_013849…
GO:0015631	tubulin binding	MF	0.104948	0.695987	16	XP_013848196.1,XP_005660286.2,XP_020923471.1,XP_003480718.2,XP_005661509.1,XP_020941652.1,NP_001229948.1,XP_020949586.1,XP_013853721.1,XP_020918184.1,XP_005668010.2,XP_013836354.1,XP_020925587.1,XP_005670744.1,XP_020930617.1,XP_020933496.1
GO:0046578	regulation of Ras protein signal transduction	BP	0.104948	0.695987	16	XP_020943095.1,NP_001182615.1,XP_020940532.1,NP_001254762.1,XP_020941737.1,XP_020949725.1,XP_003357240.3,XP_020919387.1,XP_003130873.4,XP_020921784.1,XP_020925551.1,XP_003483597.2,XP_001929430.4,XP_020928399.1,XP_020931669.1,XP_020930563.1
GO:0003779	actin binding	MF	0.106184	0.695987	25	XP_020922018.1,XP_020921311.1,XP_005660324.1,XP_020938428.1,NP_001004043.1,XP_020940026.1,XP_013847647.1,XP_020940106.1,XP_020933504.1,NP_001139772.1,XP_020943687.1,XP_020942956.1,XP_020943877.1,XP_020947161.1,XP_020947264.1,XP_003361781.2,XP_013849829.2,XP_020948971.1,XP_005656356.1,XP_020923641.1,XP_013836325.1,XP_005669621.2,XP_005657281.1,XP_013839209.2,XP_020934710.1
GO:0030182	neuron differentiation	BP	0.10696	0.695987	7	NP_001098768.1,XP_003125033.3,XP_013853049.2,XP_003129069.1,XP_005666772.1,XP_020928182.1,XP_020933496.1
GO:0048699	generation of neurons	BP	0.10696	0.695987	7	NP_001098768.1,XP_003125033.3,XP_013853049.2,XP_003129069.1,XP_005666772.1,XP_020928182.1,XP_020933496.1
GO:0098796	membrane protein complex	CC	0.107832	0.695987	58	XP_020958311.1,XP_020921668.1,NP_001230754.1,NP_001177123.1,XP_003122069.1,XP_020938239.1,XP_020939837.1,XP_020939857.1,XP_005661527.2,NP_001230853.1,XP_020938392.1,XP_005661254.2,XP_020939390.1,NP_001231701.1,XP_020942055.1,XP_005656827.2,XP_005674607.2,XP_020943051.1,NP_001172101.1,NP_999405.1,XP_001928732.1,XP_013853037.1,XP_020947164.1,XP_003355464.2,NP_001230289.1,XP_020949905.1,XP_020952016…
GO:0040011	locomotion	BP	0.109135	0.695987	25	NP_001231186.1,NP_001139772.1,XP_020943687.1,XP_003125033.3,XP_020948761.1,NP_001243705.1,XP_020949567.1,XP_003126980.2,XP_020949750.1,NP_001231209.1,XP_013849695.2,NP_999323.1,XP_020951185.1,XP_013832940.1,NP_999032.1,NP_999027.1,XP_013834226.1,NP_001107761.2,NP_001008691.1,NP_001121963.1,XP_020926046.1,NP_001231059.1,XP_020928830.1,NP_001033093.1,XP_020933960.1
GO:0031090	organelle membrane	CC	0.109471	0.695987	50	XP_020958311.1,XP_020921668.1,NP_001230754.1,NP_001177123.1,XP_003122069.1,XP_013849697.1,XP_003123233.2,XP_003354039.2,XP_005661527.2,XP_003123930.2,NP_001230853.1,NP_999116.1,XP_020938392.1,XP_020941656.1,XP_020942055.1,XP_020941340.1,XP_020942952.1,NP_001172101.1,NP_999405.1,XP_003355118.1,XP_001928732.1,XP_013843646.1,XP_020947176.1,XP_003126064.4,NP_001230289.1,XP_005664395.1,XP_005664408.2,…
GO:0003674	molecular_function	MF	0.110386	0.695987	3343	XP_020941156.1,NP_001231282.1,XP_003353199.2,XP_020941295.1,XP_020941327.1,XP_013847876.1,XP_003121223.2,NP_001171378.1,XP_003121227.1,XP_020943153.1,NP_999298.1,XP_001924859.2,XP_005652733.2,XP_001926137.2,XP_001924929.4,XP_001924953.3,XP_001926072.2,XP_020930515.1,XP_001926511.1,XP_001926966.2,XP_003121262.3,XP_013848172.1,NP_001302715.1,XP_003480342.1,XP_005659429.1,XP_013848196.1,XP_020940392…
GO:0048666	neuron development	BP	0.110431	0.695987	5	NP_001098768.1,XP_003125033.3,XP_013853049.2,XP_020928182.1,XP_020933496.1
GO:0065009	regulation of molecular function	BP	0.110911	0.695987	17	XP_005660037.1,XP_020944446.1,XP_020923836.1,NP_001107753.1,XP_020939273.1,XP_020939968.1,NP_001116466.1,NP_001116468.2,NP_001090955.1,XP_020951185.1,XP_005653698.1,XP_020923144.1,XP_020925560.1,NP_001231287.1,XP_020928050.1,XP_020933753.1,NP_999035.1
GO:0016829	lyase activity	MF	0.111494	0.695987	30	XP_013849100.1,XP_005660258.1,XP_020922513.1,XP_020923424.1,XP_020940437.1,XP_020942019.1,XP_020943654.1,XP_003354792.1,NP_001191321.1,XP_001925096.2,XP_020947359.1,XP_020949325.1,XP_020949331.1,XP_020949678.1,XP_020949399.1,XP_020951187.1,XP_020954327.1,XP_020954689.1,NP_001018042.1,XP_005667396.1,NP_999236.1,XP_020918210.1,NP_001230350.1,XP_020923508.1,XP_020921945.1,NP_001230857.1,XP_013839312…
GO:0006289	nucleotide-excision repair	BP	0.111812	0.695987	6	XP_003122073.3,XP_013849960.2,XP_003123386.2,XP_005665788.1,XP_020954689.1,XP_001927574.1
GO:0000149	SNARE binding	MF	0.111812	0.695987	6	XP_003121223.2,XP_003121759.1,XP_020940094.1,XP_020942070.1,XP_005665236.2,XP_003128539.1
GO:0002224	toll-like receptor signaling pathway	BP	0.111812	0.695987	6	NP_001025705.1,XP_013834045.2,NP_998925.2,XP_020918367.1,NP_001335700.1,XP_005669621.2
GO:0002221	pattern recognition receptor signaling pathway	BP	0.111812	0.695987	6	NP_001025705.1,XP_013834045.2,NP_998925.2,XP_020918367.1,NP_001335700.1,XP_005669621.2
GO:0002758	innate immune response-activating signal transduction	BP	0.111812	0.695987	6	NP_001025705.1,XP_013834045.2,NP_998925.2,XP_020918367.1,NP_001335700.1,XP_005669621.2
GO:0003899	DNA-directed 5'-3' RNA polymerase activity	MF	0.111954	0.695987	13	XP_020921806.1,XP_020939959.1,XP_003122432.1,XP_005662463.2,XP_020942018.1,XP_020942141.1,XP_003481589.1,XP_003355849.1,NP_001162172.1,XP_003129085.4,XP_020923484.1,XP_020928412.1,XP_003483947.1
GO:0034062	5'-3' RNA polymerase activity	MF	0.111954	0.695987	13	XP_020921806.1,XP_020939959.1,XP_003122432.1,XP_005662463.2,XP_020942018.1,XP_020942141.1,XP_003481589.1,XP_003355849.1,NP_001162172.1,XP_003129085.4,XP_020923484.1,XP_020928412.1,XP_003483947.1
GO:0097747	RNA polymerase activity	MF	0.111954	0.695987	13	XP_020921806.1,XP_020939959.1,XP_003122432.1,XP_005662463.2,XP_020942018.1,XP_020942141.1,XP_003481589.1,XP_003355849.1,NP_001162172.1,XP_003129085.4,XP_020923484.1,XP_020928412.1,XP_003483947.1
GO:0005742	mitochondrial outer membrane translocase complex	CC	0.111961	0.695987	3	XP_020958311.1,XP_003122069.1,XP_013833381.1
GO:0007040	lysosome organization	BP	0.111961	0.695987	3	XP_013848055.1,XP_020943687.1,XP_003129639.1
GO:0006465	signal peptide processing	BP	0.111961	0.695987	3	XP_003121761.3,XP_003482611.2,NP_001107760.1
GO:0005925	focal adhesion	CC	0.111961	0.695987	3	XP_020921311.1,XP_020951185.1,XP_020928830.1
GO:0047961	glycine N-acyltransferase activity	MF	0.111961	0.695987	3	XP_005660935.1,XP_020938657.1,XP_020938663.1
GO:0016079	synaptic vesicle exocytosis	BP	0.111961	0.695987	3	XP_020939356.1,XP_020938638.1,XP_020923194.1
GO:0006013	mannose metabolic process	BP	0.111961	0.695987	3	XP_013846058.2,XP_005666194.1,NP_999014.1
GO:0005637	nuclear inner membrane	CC	0.111961	0.695987	3	XP_003354039.2,XP_003123930.2,XP_013843646.1
GO:0004861	cyclin-dependent protein serine/threonine kinase inhibitor activity	MF	0.111961	0.695987	3	XP_020938281.1,XP_013836346.1,XP_003131371.1
GO:0004459	L-lactate dehydrogenase activity	MF	0.111961	0.695987	3	NP_001106758.1,NP_001182704.1,XP_013849955.2
GO:0000082	G1/S transition of mitotic cell cycle	BP	0.111961	0.695987	3	XP_013852051.1,XP_020949342.1,XP_005653322.2
GO:0000784	nuclear chromosome, telomeric region	CC	0.111961	0.695987	3	XP_005663085.1,XP_003126956.2,XP_020949751.1
GO:0006275	regulation of DNA replication	BP	0.111961	0.695987	3	XP_013848769.1,XP_005665691.1,NP_001278854.1
GO:0050906	detection of stimulus involved in sensory perception	BP	0.111961	0.695987	3	XP_020957115.1,XP_003360151.2,XP_020934252.1
GO:0006482	protein demethylation	BP	0.111961	0.695987	3	XP_020948857.1,XP_003357238.3,XP_020923492.1
GO:0003697	single-stranded DNA binding	MF	0.111961	0.695987	3	XP_003358325.2,XP_003483588.2,XP_020934253.1
GO:0042176	regulation of protein catabolic process	BP	0.111961	0.695987	3	XP_005660037.1,XP_013851626.1,XP_001925937.3
GO:0018212	peptidyl-tyrosine modification	BP	0.111961	0.695987	3	XP_005660037.1,XP_005662060.1,NP_001230419.1
GO:0009896	positive regulation of catabolic process	BP	0.111961	0.695987	3	XP_005660037.1,XP_001925025.3,XP_013851626.1
GO:0031331	positive regulation of cellular catabolic process	BP	0.111961	0.695987	3	XP_005660037.1,XP_001925025.3,XP_013851626.1
GO:0098799	outer mitochondrial membrane protein complex	CC	0.111961	0.695987	3	XP_020958311.1,XP_003122069.1,XP_013833381.1
GO:0080171	lytic vacuole organization	BP	0.111961	0.695987	3	XP_013848055.1,XP_020943687.1,XP_003129639.1
GO:0044452	nucleolar part	CC	0.111961	0.695987	3	XP_020954462.1,XP_003127052.1,XP_020918327.1
GO:0005924	cell-substrate adherens junction	CC	0.111961	0.695987	3	XP_020921311.1,XP_020951185.1,XP_020928830.1
GO:0030055	cell-substrate junction	CC	0.111961	0.695987	3	XP_020921311.1,XP_020951185.1,XP_020928830.1
GO:0010008	endosome membrane	CC	0.111961	0.695987	3	XP_013849697.1,NP_001230289.1,XP_003129639.1
GO:0044440	endosomal part	CC	0.111961	0.695987	3	XP_013849697.1,NP_001230289.1,XP_003129639.1
GO:0002526	acute inflammatory response	BP	0.111961	0.695987	3	XP_005661088.1,XP_005661152.2,XP_013849956.1
GO:0060341	regulation of cellular localization	BP	0.111961	0.695987	3	XP_020938329.1,XP_005654699.1,XP_020920128.1
GO:0004457	lactate dehydrogenase activity	MF	0.111961	0.695987	3	NP_001106758.1,NP_001182704.1,XP_013849955.2
GO:0042979	ornithine decarboxylase regulator activity	MF	0.111961	0.695987	3	NP_001116466.1,NP_001116468.2,NP_001116665.1
GO:0016050	vesicle organization	BP	0.111961	0.695987	3	XP_020943687.1,XP_005666819.2,XP_020923194.1
GO:0044843	cell cycle G1/S phase transition	BP	0.111961	0.695987	3	XP_013852051.1,XP_020949342.1,XP_005653322.2
GO:0000781	chromosome, telomeric region	CC	0.111961	0.695987	3	XP_005663085.1,XP_003126956.2,XP_020949751.1
GO:0008214	protein dealkylation	BP	0.111961	0.695987	3	XP_020948857.1,XP_003357238.3,XP_020923492.1
GO:0032103	positive regulation of response to external stimulus	BP	0.111961	0.695987	3	NP_001025705.1,NP_001008691.1,XP_005669621.2
GO:0016814	hydrolase activity, acting on carbon-nitrogen (but not peptide) bonds, in cyclic amidines	MF	0.116486	0.695987	8	XP_020957908.1,NP_001090915.1,XP_005664390.1,XP_013843940.1,XP_001928934.3,XP_003130417.1,XP_020927183.1,NP_001116688.1
GO:0005509	calcium ion binding	MF	0.118232	0.695987	151	XP_003353199.2,XP_013847876.1,NP_001157982.1,XP_003353736.2,NP_001231548.1,XP_013845131.1,XP_020938954.1,XP_003122563.1,XP_005660736.1,XP_005660760.2,XP_020938530.1,NP_001231087.1,XP_020938594.1,XP_003123521.1,XP_013850083.2,XP_013850098.2,XP_020939290.1,XP_020939294.1,XP_020939331.1,XP_020939348.1,XP_020936103.1,XP_013850150.2,XP_020934768.1,XP_003123696.1,XP_020937021.1,XP_003123762.2,XP_020940…
GO:0030286	dynein complex	CC	0.121712	0.695987	2	NP_001230549.1,XP_020927878.1
GO:0009124	nucleoside monophosphate biosynthetic process	BP	0.121712	0.695987	2	XP_020957034.1,XP_020920661.1
GO:0019887	protein kinase regulator activity	MF	0.123626	0.695987	9	XP_020944446.1,XP_020938281.1,XP_020941596.1,NP_001138849.1,XP_005656989.1,XP_013836346.1,XP_003131371.1,XP_020921681.1,XP_003132838.1
GO:0005634	nucleus	CC	0.123695	0.695987	211	XP_001925809.1,XP_020921806.1,XP_003122270.2,XP_020927656.1,XP_020941161.1,XP_020946521.1,XP_005654461.1,XP_013848311.2,XP_020954462.1,XP_013848769.1,XP_020958061.1,XP_003122073.3,XP_003480664.2,XP_013849352.2,NP_001098768.1,XP_020938400.1,XP_005660694.3,NP_001107753.1,XP_003122633.2,XP_003122699.2,XP_003122763.3,NP_001254773.1,XP_003123480.1,XP_003123479.2,NP_001131097.1,XP_020939363.1,XP_003123…
GO:0048285	organelle fission	BP	0.126098	0.695987	6	XP_020942705.1,NP_001230289.1,XP_020956733.1,XP_013854732.1,XP_020929630.1,XP_005673097.1
GO:0005886	plasma membrane	CC	0.126147	0.695987	110	XP_003121764.3,XP_020921668.1,NP_001304009.1,XP_020938459.1,NP_001231186.1,XP_020939369.1,XP_020939837.1,XP_020939971.1,XP_005661527.2,XP_020940821.1,XP_020940559.1,XP_020938112.1,XP_020940553.1,XP_020940563.1,XP_020940560.1,XP_020940561.1,XP_020940562.1,XP_003124097.2,XP_020940570.1,XP_020940566.1,XP_020940571.1,XP_020940565.1,XP_020940569.1,XP_020940568.1,XP_013850707.2,XP_020940567.1,XP_020940…
GO:0071310	cellular response to organic substance	BP	0.127657	0.695987	25	XP_005660246.2,XP_003122469.2,XP_003122466.1,XP_003122468.1,XP_020940444.1,XP_020938329.1,XP_005660752.2,XP_020939958.1,XP_013843009.1,XP_005662183.1,XP_020944405.1,NP_001123685.1,XP_013852579.1,XP_020945169.1,NP_001231024.1,XP_020949567.1,XP_003127768.1,NP_001011693.1,XP_020953604.1,XP_005665914.1,XP_003129639.1,XP_020928388.1,XP_020929051.1,XP_005673008.1,NP_001233211.1
GO:0004842	ubiquitin-protein transferase activity	MF	0.128458	0.695987	12	XP_013849289.1,XP_020938522.1,NP_001121929.1,XP_020951496.1,XP_020954760.1,XP_020956425.1,XP_020956418.1,NP_001157121.1,XP_020918367.1,XP_003132245.3,XP_001925882.2,XP_020934691.1
GO:0034702	ion channel complex	CC	0.128458	0.695987	12	NP_001231186.1,XP_020939369.1,XP_020938930.1,XP_005661361.1,XP_020948761.1,XP_003481830.2,NP_001231209.1,XP_020918701.1,XP_003130612.1,XP_020920469.1,XP_013837229.1,XP_003359394.4
GO:0034703	cation channel complex	CC	0.128458	0.695987	12	NP_001231186.1,XP_020939369.1,XP_020938930.1,XP_005661361.1,XP_020948761.1,XP_003481830.2,NP_001231209.1,XP_020918701.1,XP_003130612.1,XP_020920469.1,XP_013837229.1,XP_003359394.4
GO:0002682	regulation of immune system process	BP	0.128503	0.695987	19	XP_005660428.1,XP_005661088.1,NP_001090882.1,NP_001007521.1,XP_005662183.1,NP_001095285.1,XP_020953515.1,NP_001025705.1,XP_013834045.2,NP_998925.2,NP_001008691.1,XP_020918367.1,NP_001335700.1,XP_020922425.1,NP_001231059.1,XP_005669621.2,XP_020925559.1,XP_020928830.1,XP_020932930.1
GO:0015370	solute:sodium symporter activity	MF	0.129074	0.695987	4	XP_003123477.1,XP_020952273.1,XP_020923179.1,XP_020932944.1
GO:0006813	potassium ion transport	BP	0.129984	0.695987	14	XP_003122582.1,XP_020938930.1,XP_005663265.1,NP_001001542.1,XP_001929096.1,XP_020947149.1,XP_003481830.2,XP_020954318.1,XP_020954319.1,XP_003131993.2,XP_020925560.1,XP_020925520.1,XP_003359394.4,XP_001926541.1
GO:0005216	ion channel activity	MF	0.131495	0.695987	56	XP_020940622.1,XP_013848140.2,XP_003121344.1,XP_020922555.1,NP_001231186.1,XP_003122582.1,XP_020939369.1,NP_001231228.1,XP_020938347.1,XP_003353913.1,XP_020938930.1,XP_020939239.1,XP_020939964.1,XP_003357662.2,XP_020942707.1,XP_020942902.1,XP_005663265.1,XP_001929096.1,XP_020947149.1,XP_020947298.1,XP_020948761.1,XP_020949306.1,XP_003481830.2,XP_020951248.1,NP_001231209.1,XP_020953192.1,XP_020954…
GO:0015267	channel activity	MF	0.131495	0.695987	56	XP_020940622.1,XP_013848140.2,XP_003121344.1,XP_020922555.1,NP_001231186.1,XP_003122582.1,XP_020939369.1,NP_001231228.1,XP_020938347.1,XP_003353913.1,XP_020938930.1,XP_020939239.1,XP_020939964.1,XP_003357662.2,XP_020942707.1,XP_020942902.1,XP_005663265.1,XP_001929096.1,XP_020947149.1,XP_020947298.1,XP_020948761.1,XP_020949306.1,XP_003481830.2,XP_020951248.1,NP_001231209.1,XP_020953192.1,XP_020954…
GO:0022803	passive transmembrane transporter activity	MF	0.131495	0.695987	56	XP_020940622.1,XP_013848140.2,XP_003121344.1,XP_020922555.1,NP_001231186.1,XP_003122582.1,XP_020939369.1,NP_001231228.1,XP_020938347.1,XP_003353913.1,XP_020938930.1,XP_020939239.1,XP_020939964.1,XP_003357662.2,XP_020942707.1,XP_020942902.1,XP_005663265.1,XP_001929096.1,XP_020947149.1,XP_020947298.1,XP_020948761.1,XP_020949306.1,XP_003481830.2,XP_020951248.1,NP_001231209.1,XP_020953192.1,XP_020954…
GO:0022838	substrate-specific channel activity	MF	0.131495	0.695987	56	XP_020940622.1,XP_013848140.2,XP_003121344.1,XP_020922555.1,NP_001231186.1,XP_003122582.1,XP_020939369.1,NP_001231228.1,XP_020938347.1,XP_003353913.1,XP_020938930.1,XP_020939239.1,XP_020939964.1,XP_003357662.2,XP_020942707.1,XP_020942902.1,XP_005663265.1,XP_001929096.1,XP_020947149.1,XP_020947298.1,XP_020948761.1,XP_020949306.1,XP_003481830.2,XP_020951248.1,NP_001231209.1,XP_020953192.1,XP_020954…
GO:0046983	protein dimerization activity	MF	0.132234	0.695987	29	XP_003121764.3,XP_013841783.1,XP_005652937.2,XP_020939883.1,XP_005661505.1,XP_020938329.1,XP_003122544.1,NP_001002824.1,XP_020941751.1,XP_020944079.1,XP_020942826.1,XP_003354830.1,XP_005663085.1,XP_020945232.1,XP_013853049.2,XP_003126125.1,XP_003126956.2,XP_003355849.1,XP_005656229.1,NP_001230531.1,XP_003127874.3,XP_020954331.1,XP_003356895.2,XP_020918192.1,NP_999322.1,XP_013836657.2,XP_020923517…
GO:0007050	cell cycle arrest	BP	0.134763	0.695987	1	XP_020938281.1
GO:0043547	positive regulation of GTPase activity	BP	0.134763	0.695987	1	XP_020951185.1
GO:0048015	phosphatidylinositol-mediated signaling	BP	0.134763	0.695987	1	XP_020925517.1
GO:0044057	regulation of system process	BP	0.134763	0.695987	1	XP_020937355.1
GO:0003006	developmental process involved in reproduction	BP	0.134763	0.695987	1	NP_999475.2
GO:0007267	cell-cell signaling	BP	0.135238	0.695987	19	XP_020921187.1,XP_020939356.1,XP_020938329.1,XP_020938378.1,XP_005654699.1,XP_020938543.1,XP_020938638.1,XP_020943648.1,XP_020942961.1,NP_001302679.1,XP_020944144.1,XP_003125897.1,NP_999323.1,XP_003129917.3,XP_020923194.1,XP_003354990.2,XP_003125637.4,XP_020933973.1,NP_001231442.1
GO:0051537	2 iron, 2 sulfur cluster binding	MF	0.13642	0.695987	1	NP_001106486.1
GO:0005540	hyaluronic acid binding	MF	0.13642	0.695987	1	XP_020924549.1
GO:0034706	sodium channel complex	CC	0.13642	0.695987	1	XP_020918701.1
GO:0019905	syntaxin binding	MF	0.138216	0.695987	5	XP_003121223.2,XP_003121759.1,XP_020940094.1,XP_005665236.2,XP_003128539.1
GO:0016887	ATPase activity	MF	0.139779	0.695987	42	XP_020955694.1,XP_005660266.1,NP_001304009.1,XP_020939487.1,NP_001230149.1,XP_020939876.1,XP_003354322.2,XP_005660689.2,XP_003123372.1,XP_020941340.1,XP_020942836.1,XP_020942157.1,XP_020942158.1,XP_020944034.1,XP_013848980.1,NP_999405.1,XP_005655549.1,XP_003126874.1,XP_020949091.1,XP_005653510.1,XP_005665788.1,NP_001116578.1,XP_020954031.1,NP_001038046.1,NP_999175.1,XP_020957429.1,XP_020919438.1,…
GO:0005215	transporter activity	MF	0.140325	0.695987	192	XP_020945259.1,XP_020940622.1,XP_020955694.1,XP_003121764.3,XP_005660266.1,NP_001177123.1,NP_001020400.1,XP_013848140.2,XP_003121344.1,XP_020922555.1,NP_001304009.1,XP_020938239.1,XP_020938459.1,NP_001231186.1,XP_003122582.1,XP_003122726.3,XP_003123477.1,XP_020939369.1,XP_020939834.1,XP_020939876.1,XP_003123044.1,XP_020932858.1,XP_020941082.1,NP_001231228.1,XP_020940539.1,NP_999116.1,XP_020938347…
GO:0031406	carboxylic acid binding	MF	0.140891	0.695987	7	NP_999514.1,XP_005661154.1,XP_013850564.1,XP_020918147.1,XP_003132246.1,XP_020924549.1,NP_999380.2
GO:0043177	organic acid binding	MF	0.140891	0.695987	7	NP_999514.1,XP_005661154.1,XP_013850564.1,XP_020918147.1,XP_003132246.1,XP_020924549.1,NP_999380.2
GO:0002684	positive regulation of immune system process	BP	0.142985	0.695987	13	XP_005661088.1,NP_001095285.1,XP_020953515.1,NP_001025705.1,XP_013834045.2,NP_998925.2,NP_001008691.1,XP_020918367.1,NP_001335700.1,NP_001231059.1,XP_005669621.2,XP_020925559.1,XP_020932930.1
GO:0016820	hydrolase activity, acting on acid anhydrides, catalyzing transmembrane movement of substances	MF	0.145151	0.695987	14	NP_001177123.1,XP_020941340.1,XP_020943051.1,NP_999405.1,XP_003126874.1,XP_020953645.1,XP_020954031.1,NP_001038046.1,NP_999175.1,XP_020957429.1,XP_020920661.1,XP_020925592.1,XP_003483427.1,XP_003360127.3
GO:0098772	molecular function regulator	MF	0.145325	0.695987	157	XP_020925618.1,XP_020943095.1,XP_020944446.1,NP_001182615.1,XP_020938995.1,XP_020925021.1,XP_003122469.2,XP_003122466.1,XP_003122468.1,XP_003122599.2,NP_001231087.1,XP_020940754.1,XP_005654909.1,XP_020939636.1,XP_020936478.1,XP_020939650.1,NP_999475.2,XP_020939978.1,NP_999283.1,NP_999288.1,XP_020940532.1,XP_020936241.1,XP_020936937.1,XP_020938281.1,NP_999399.1,NP_001001866.1,XP_003353815.1,XP_020…
GO:0005922	connexin complex	CC	0.145594	0.695987	2	XP_005674607.2,XP_020951641.1
GO:0009156	ribonucleoside monophosphate biosynthetic process	BP	0.145594	0.695987	2	XP_020957034.1,XP_020920661.1
GO:0015718	monocarboxylic acid transport	BP	0.146994	0.695987	7	XP_003121764.3,XP_020925268.1,XP_003355118.1,XP_020944109.1,XP_013843595.2,XP_020947159.1,XP_020935718.1
GO:0007338	single fertilization	BP	0.146994	0.695987	7	NP_999271.1,XP_020929241.1,XP_005655871.1,NP_999001.1,NP_999002.1,NP_001026946.1,NP_999176.1
GO:0033176	proton-transporting V-type ATPase complex	CC	0.146994	0.695987	7	NP_001177123.1,XP_020938392.1,NP_999405.1,XP_003126994.1,XP_020953645.1,XP_020927888.1,XP_020934394.1
GO:0045088	regulation of innate immune response	BP	0.146994	0.695987	7	XP_005662183.1,NP_001025705.1,XP_013834045.2,NP_998925.2,XP_020918367.1,NP_001335700.1,XP_005669621.2
GO:0010033	response to organic substance	BP	0.147779	0.695987	30	XP_005660246.2,XP_003122469.2,XP_003122466.1,XP_003122468.1,XP_020938522.1,XP_020940444.1,XP_020938329.1,XP_005660752.2,XP_003353913.1,XP_020939958.1,XP_013843009.1,XP_005662183.1,XP_020944405.1,NP_001123685.1,XP_013852579.1,XP_020945169.1,NP_001231024.1,XP_020949567.1,XP_003127768.1,NP_001011693.1,XP_020953604.1,XP_005665914.1,XP_013834045.2,NP_998925.2,XP_003129639.1,XP_005669621.2,XP_020928388…
GO:0008509	anion transmembrane transporter activity	MF	0.150488	0.695987	34	XP_003123477.1,XP_020940539.1,XP_020937998.1,NP_001302595.1,XP_020944109.1,XP_013843595.2,XP_020947159.1,XP_005652620.1,XP_020949811.1,XP_020950575.1,XP_020950577.1,XP_020950576.1,XP_013854186.2,XP_020949057.1,XP_003356094.3,XP_020951248.1,XP_020952273.1,XP_003127474.3,XP_013854194.2,XP_003127472.2,XP_013854202.2,XP_020953219.1,XP_013854195.1,XP_003127469.2,XP_020954120.1,XP_005657072.2,XP_005669…
GO:0098588	bounding membrane of organelle	CC	0.151366	0.695987	36	XP_020958311.1,XP_020921668.1,NP_001230754.1,NP_001177123.1,XP_003122069.1,XP_013849697.1,XP_005661527.2,NP_001230853.1,NP_999116.1,XP_020938392.1,XP_020941656.1,XP_020941340.1,XP_020942952.1,NP_999405.1,XP_001928732.1,XP_020947176.1,XP_003126064.4,NP_001230289.1,XP_005664395.1,XP_005664408.2,XP_020949478.1,XP_020949455.1,XP_013833381.1,XP_020953645.1,XP_005666819.2,XP_020956020.1,XP_005653721.1,…
GO:0008081	phosphoric diester hydrolase activity	MF	0.151898	0.695987	11	XP_003480304.1,XP_020938543.1,XP_003354637.2,XP_020943679.1,XP_003126255.4,XP_003127785.2,XP_020949300.1,XP_020918179.1,XP_003131373.1,XP_003483803.1,XP_020933709.1
GO:0004553	hydrolase activity, hydrolyzing O-glycosyl compounds	MF	0.158102	0.695987	24	NP_001245314.1,XP_013846058.2,NP_999086.2,NP_001230739.1,NP_001116593.1,XP_003125038.1,XP_020951254.1,XP_020952014.1,NP_001302557.1,XP_005666194.1,NP_001116693.1,NP_001095292.1,NP_999014.1,XP_003482613.1,XP_005669627.1,NP_999606.1,XP_005669631.1,XP_020930565.1,XP_020930481.1,XP_020934752.1,XP_020934757.1,NP_999176.1,XP_013841138.1,XP_020934460.1
GO:0005102	receptor binding	MF	0.160262	0.695987	83	NP_001231484.1,NP_001020390.1,XP_003122469.2,XP_003122466.1,XP_003122468.1,XP_003122599.2,NP_001247411.1,NP_001037996.1,XP_020939650.1,NP_999475.2,XP_020939968.1,XP_020940051.1,NP_999283.1,XP_020935977.1,NP_999288.1,XP_020936241.1,XP_020936937.1,NP_999399.1,XP_003353841.2,XP_020937647.1,XP_020937589.1,NP_998948.1,XP_003480863.1,XP_020939679.1,XP_020939958.1,NP_999370.1,NP_001159515.1,NP_001007521…
GO:0006643	membrane lipid metabolic process	BP	0.160365	0.695987	15	XP_003480304.1,NP_001245314.1,XP_020938473.1,XP_003354068.1,XP_003125215.1,XP_003355152.1,XP_003356269.1,XP_003127785.2,XP_003482388.1,NP_001231050.1,NP_001231268.1,NP_998943.1,XP_003134190.2,XP_003360061.3,XP_020933636.1
GO:0015291	secondary active transmembrane transporter activity	MF	0.160498	0.695987	16	XP_003123477.1,XP_020940539.1,NP_999116.1,NP_001302595.1,XP_020949738.1,XP_020952273.1,NP_001007104.1,XP_020923591.1,XP_020923179.1,XP_020923605.1,XP_020926046.1,XP_005669567.1,XP_020933215.1,XP_020933973.1,XP_020932944.1,XP_020934520.1
GO:0022613	ribonucleoprotein complex biogenesis	BP	0.161304	0.695987	7	XP_020954462.1,NP_001231322.1,XP_003127052.1,NP_001041536.1,XP_020920131.1,XP_020926718.1,XP_020926735.1
GO:0009260	ribonucleotide biosynthetic process	BP	0.161304	0.695987	7	XP_020945098.1,NP_001018042.1,XP_020957034.1,XP_020920661.1,XP_003131374.1,XP_020923508.1,XP_003132225.1
GO:0046390	ribose phosphate biosynthetic process	BP	0.161304	0.695987	7	XP_020945098.1,NP_001018042.1,XP_020957034.1,XP_020920661.1,XP_003131374.1,XP_020923508.1,XP_003132225.1
GO:0071944	cell periphery	CC	0.161894	0.695987	113	XP_003121764.3,XP_020921668.1,NP_001304009.1,XP_020938428.1,XP_020938459.1,NP_001231186.1,XP_020939369.1,XP_020939837.1,XP_020939971.1,XP_005661527.2,XP_020940821.1,XP_020940559.1,XP_020938112.1,XP_020940553.1,XP_020940563.1,XP_020940560.1,XP_020940561.1,XP_020940562.1,XP_003124097.2,XP_020940570.1,XP_020940566.1,XP_020940571.1,XP_020940565.1,XP_020940569.1,XP_020940568.1,XP_013850707.2,XP_020940…
GO:0006399	tRNA metabolic process	BP	0.162253	0.695987	26	NP_001230416.1,XP_013849627.2,XP_020935622.1,XP_020939373.1,XP_003123140.1,XP_003124096.1,XP_020940550.1,XP_003130516.1,XP_003481423.1,XP_003355791.1,XP_013843968.1,XP_003127052.1,XP_003128020.2,XP_020949317.1,XP_020949450.1,XP_003356343.3,XP_005665787.2,NP_001182307.1,XP_013834014.1,XP_003129899.1,XP_020921571.1,XP_013837117.1,XP_020926311.1,XP_020925520.1,XP_003134152.3,XP_005672738.2
GO:0005730	nucleolus	CC	0.16515	0.695987	5	XP_020954462.1,XP_003127052.1,XP_020951626.1,XP_020918327.1,XP_003357838.1
GO:0002755	MyD88-dependent toll-like receptor signaling pathway	BP	0.16515	0.695987	5	NP_001025705.1,XP_013834045.2,NP_998925.2,NP_001335700.1,XP_005669621.2
GO:0031329	regulation of cellular catabolic process	BP	0.16515	0.695987	5	XP_020944125.1,XP_005660037.1,XP_001925025.3,XP_013851626.1,XP_001925259.1
GO:0030130	clathrin coat of trans-Golgi network vesicle	CC	0.165184	0.695987	2	XP_020921668.1,XP_005661527.2
GO:0030132	clathrin coat of coated pit	CC	0.165184	0.695987	2	XP_020921668.1,XP_005661527.2
GO:0000030	mannosyltransferase activity	MF	0.165184	0.695987	2	XP_013842422.1,XP_003356269.1
GO:0043248	proteasome assembly	BP	0.165184	0.695987	2	XP_020923822.1,XP_001927702.2
GO:0031902	late endosome membrane	CC	0.165184	0.695987	2	XP_013849697.1,XP_003129639.1
GO:0015889	cobalamin transport	BP	0.165184	0.695987	2	XP_020938636.1,XP_003122730.2
GO:0030870	Mre11 complex	CC	0.165184	0.695987	2	XP_003354322.2,XP_003129836.2
GO:0006729	tetrahydrobiopterin biosynthetic process	BP	0.165184	0.695987	2	XP_020940437.1,XP_005667396.1
GO:0008073	ornithine decarboxylase inhibitor activity	MF	0.165184	0.695987	2	NP_001116466.1,NP_001116468.2
GO:0004656	procollagen-proline 4-dioxygenase activity	MF	0.165184	0.695987	2	XP_013850564.1,XP_020918147.1
GO:0006621	protein retention in ER lumen	BP	0.165184	0.695987	2	XP_020941735.1,NP_001231899.1
GO:0046923	ER retention sequence binding	MF	0.165184	0.695987	2	XP_020941735.1,NP_001231899.1
GO:0032300	mismatch repair complex	CC	0.165184	0.695987	2	XP_003124331.1,NP_001182286.1
GO:0007173	epidermal growth factor receptor signaling pathway	BP	0.165184	0.695987	2	XP_005660037.1,XP_013851626.1
GO:0071333	cellular response to glucose stimulus	BP	0.165184	0.695987	2	XP_020938329.1,XP_020944405.1
GO:0006850	mitochondrial pyruvate transmembrane transport	BP	0.165184	0.695987	2	XP_003355118.1,XP_020935718.1
GO:2001070	starch binding	MF	0.165184	0.695987	2	XP_003129141.2,XP_020933709.1
GO:0030198	extracellular matrix organization	BP	0.165184	0.695987	2	NP_001230268.1,XP_020956141.1
GO:0005787	signal peptidase complex	CC	0.165184	0.695987	2	XP_003482611.2,NP_001107760.1
GO:0005212	structural constituent of eye lens	MF	0.165184	0.695987	2	XP_020918438.1,XP_020924949.1
GO:0006855	drug transmembrane transport	BP	0.165184	0.695987	2	XP_020923591.1,XP_020923605.1
GO:0015238	drug transmembrane transporter activity	MF	0.165184	0.695987	2	XP_020923591.1,XP_020923605.1
GO:0006526	arginine biosynthetic process	BP	0.165184	0.695987	2	XP_020942019.1,NP_001090989.1
GO:0016255	attachment of GPI anchor to protein	BP	0.165184	0.695987	2	NP_001231268.1,XP_003360061.3
GO:0009408	response to heat	BP	0.165184	0.695987	2	XP_020938329.1,XP_020923578.1
GO:0008206	bile acid metabolic process	BP	0.165184	0.695987	2	XP_020944405.1,NP_999380.2
GO:0001580	detection of chemical stimulus involved in sensory perception of bitter taste	BP	0.165184	0.695987	2	XP_003360151.2,XP_020934252.1
GO:0033038	bitter taste receptor activity	MF	0.165184	0.695987	2	XP_003360151.2,XP_020934252.1
GO:0007215	glutamate receptor signaling pathway	BP	0.165184	0.695987	2	XP_020940622.1,XP_020925560.1
GO:0090501	RNA phosphodiester bond hydrolysis	BP	0.165184	0.695987	2	XP_020955929.1,XP_003127052.1
GO:0038127	ERBB signaling pathway	BP	0.165184	0.695987	2	XP_005660037.1,XP_013851626.1
GO:0012510	trans-Golgi network transport vesicle membrane	CC	0.165184	0.695987	2	XP_020921668.1,XP_005661527.2
GO:0030140	trans-Golgi network transport vesicle	CC	0.165184	0.695987	2	XP_020921668.1,XP_005661527.2
GO:0031252	cell leading edge	CC	0.165184	0.695987	2	XP_020921311.1,XP_013832940.1
GO:0006687	glycosphingolipid metabolic process	BP	0.165184	0.695987	2	NP_001245314.1,XP_003134190.2
GO:0019377	glycolipid catabolic process	BP	0.165184	0.695987	2	NP_001245314.1,XP_003134190.2
GO:0046479	glycosphingolipid catabolic process	BP	0.165184	0.695987	2	NP_001245314.1,XP_003134190.2
GO:0046514	ceramide catabolic process	BP	0.165184	0.695987	2	NP_001245314.1,XP_003134190.2
GO:0005770	late endosome	CC	0.165184	0.695987	2	XP_013849697.1,XP_003129639.1
GO:0034312	diol biosynthetic process	BP	0.165184	0.695987	2	XP_020940437.1,XP_005667396.1
GO:0046146	tetrahydrobiopterin metabolic process	BP	0.165184	0.695987	2	XP_020940437.1,XP_005667396.1
GO:0046173	polyol biosynthetic process	BP	0.165184	0.695987	2	XP_020940437.1,XP_005667396.1
GO:0009743	response to carbohydrate	BP	0.165184	0.695987	2	XP_020938329.1,XP_020944405.1
GO:0009746	response to hexose	BP	0.165184	0.695987	2	XP_020938329.1,XP_020944405.1
GO:0009749	response to glucose	BP	0.165184	0.695987	2	XP_020938329.1,XP_020944405.1
GO:0034284	response to monosaccharide	BP	0.165184	0.695987	2	XP_020938329.1,XP_020944405.1
GO:0071322	cellular response to carbohydrate stimulus	BP	0.165184	0.695987	2	XP_020938329.1,XP_020944405.1
GO:0071326	cellular response to monosaccharide stimulus	BP	0.165184	0.695987	2	XP_020938329.1,XP_020944405.1
GO:0071331	cellular response to hexose stimulus	BP	0.165184	0.695987	2	XP_020938329.1,XP_020944405.1
GO:0019798	procollagen-proline dioxygenase activity	MF	0.165184	0.695987	2	XP_013850564.1,XP_020918147.1
GO:0031543	peptidyl-proline dioxygenase activity	MF	0.165184	0.695987	2	XP_013850564.1,XP_020918147.1
GO:0031545	peptidyl-proline 4-dioxygenase activity	MF	0.165184	0.695987	2	XP_013850564.1,XP_020918147.1
GO:0035437	maintenance of protein localization in endoplasmic reticulum	BP	0.165184	0.695987	2	XP_020941735.1,NP_001231899.1
GO:0072595	maintenance of protein localization in organelle	BP	0.165184	0.695987	2	XP_020941735.1,NP_001231899.1
GO:1990391	DNA repair complex	CC	0.165184	0.695987	2	XP_003124331.1,NP_001182286.1
GO:0016840	carbon-nitrogen lyase activity	MF	0.165184	0.695987	2	XP_020942019.1,XP_001925096.2
GO:0006525	arginine metabolic process	BP	0.165184	0.695987	2	XP_020942019.1,NP_001090989.1
GO:1990542	mitochondrial transmembrane transport	BP	0.165184	0.695987	2	XP_003355118.1,XP_020935718.1
GO:0043062	extracellular structure organization	BP	0.165184	0.695987	2	NP_001230268.1,XP_020956141.1
GO:0034764	positive regulation of transmembrane transport	BP	0.165184	0.695987	2	NP_001116665.1,XP_005653698.1
GO:0010721	negative regulation of cell development	BP	0.165184	0.695987	2	XP_003129069.1,XP_005666772.1
GO:0097529	myeloid leukocyte migration	BP	0.165184	0.695987	2	NP_999032.1,NP_999027.1
GO:0009595	detection of biotic stimulus	BP	0.165184	0.695987	2	XP_013834045.2,NP_998925.2
GO:0016045	detection of bacterium	BP	0.165184	0.695987	2	XP_013834045.2,NP_998925.2
GO:0032490	detection of molecule of bacterial origin	BP	0.165184	0.695987	2	XP_013834045.2,NP_998925.2
GO:0032493	response to bacterial lipoprotein	BP	0.165184	0.695987	2	XP_013834045.2,NP_998925.2
GO:0042494	detection of bacterial lipoprotein	BP	0.165184	0.695987	2	XP_013834045.2,NP_998925.2
GO:0070339	response to bacterial lipopeptide	BP	0.165184	0.695987	2	XP_013834045.2,NP_998925.2
GO:0070340	detection of bacterial lipopeptide	BP	0.165184	0.695987	2	XP_013834045.2,NP_998925.2
GO:0098543	detection of other organism	BP	0.165184	0.695987	2	XP_013834045.2,NP_998925.2
GO:0098581	detection of external biotic stimulus	BP	0.165184	0.695987	2	XP_013834045.2,NP_998925.2
GO:0050912	detection of chemical stimulus involved in sensory perception of taste	BP	0.165184	0.695987	2	XP_003360151.2,XP_020934252.1
GO:0050907	detection of chemical stimulus involved in sensory perception	BP	0.165184	0.695987	2	XP_003360151.2,XP_020934252.1
GO:0050913	sensory perception of bitter taste	BP	0.165184	0.695987	2	XP_003360151.2,XP_020934252.1
GO:0008527	taste receptor activity	MF	0.165184	0.695987	2	XP_003360151.2,XP_020934252.1
GO:0005484	SNAP receptor activity	MF	0.165626	0.695987	7	XP_001926511.1,XP_003480825.1,XP_020938638.1,XP_020942070.1,XP_020942063.1,NP_001230371.1,NP_001230649.1
GO:0003684	damaged DNA binding	MF	0.165626	0.695987	7	XP_020948972.1,XP_003122073.3,XP_020940112.1,XP_003123386.2,XP_020942837.1,XP_020954689.1,XP_020918130.1
GO:0016702	oxidoreductase activity, acting on single donors with incorporation of molecular oxygen, incorporation of two atoms of oxygen	MF	0.165626	0.695987	7	XP_013850564.1,NP_001230627.1,XP_003129045.3,XP_020918147.1,XP_020923514.1,XP_020923515.1,XP_020923516.1
GO:0032101	regulation of response to external stimulus	BP	0.165626	0.695987	7	XP_005661088.1,NP_001025705.1,NP_001008691.1,XP_020918367.1,XP_005669621.2,XP_020928830.1,NP_001124204.1
GO:0006497	protein lipidation	BP	0.165626	0.695987	7	XP_003125215.1,XP_003355152.1,XP_003356269.1,XP_020920495.1,XP_020922505.1,NP_001231268.1,XP_003360061.3
GO:0042158	lipoprotein biosynthetic process	BP	0.165626	0.695987	7	XP_003125215.1,XP_003355152.1,XP_003356269.1,XP_020920495.1,XP_020922505.1,NP_001231268.1,XP_003360061.3
GO:0015293	symporter activity	MF	0.167374	0.695987	6	XP_003123477.1,NP_999116.1,XP_020952273.1,XP_020923179.1,XP_020933973.1,XP_020932944.1
GO:0015294	solute:cation symporter activity	MF	0.167374	0.695987	6	XP_003123477.1,NP_999116.1,XP_020952273.1,XP_020923179.1,XP_020933973.1,XP_020932944.1
GO:1990234	transferase complex	CC	0.167693	0.695987	17	XP_020938522.1,XP_005661821.1,XP_005653069.1,XP_001925145.1,XP_003481589.1,XP_020949342.1,XP_020951336.1,XP_020949088.1,XP_020956733.1,XP_020957436.1,XP_013854732.1,XP_020923484.1,XP_020923523.1,XP_020924835.1,XP_020928412.1,XP_020930770.1,XP_005672738.2
GO:0006664	glycolipid metabolic process	BP	0.168014	0.695987	9	NP_001245314.1,XP_020938473.1,XP_003125215.1,XP_003355152.1,XP_003356269.1,NP_001231268.1,NP_998943.1,XP_003134190.2,XP_003360061.3
GO:1903509	liposaccharide metabolic process	BP	0.168014	0.695987	9	NP_001245314.1,XP_020938473.1,XP_003125215.1,XP_003355152.1,XP_003356269.1,NP_001231268.1,NP_998943.1,XP_003134190.2,XP_003360061.3
GO:0002764	immune response-regulating signaling pathway	BP	0.168014	0.695987	9	NP_001025705.1,XP_013834045.2,NP_998925.2,XP_020918367.1,NP_001335700.1,NP_001231059.1,XP_005669621.2,XP_020925559.1,XP_020932930.1
GO:0009108	coenzyme biosynthetic process	BP	0.169437	0.695987	14	XP_020925027.1,XP_001928369.2,XP_020957908.1,XP_020940437.1,XP_020938299.1,XP_020942200.1,NP_001161122.1,XP_020943021.1,XP_020957089.1,XP_005667396.1,XP_003129688.2,XP_020919463.1,XP_003131374.1,NP_999108.1
GO:0051015	actin filament binding	MF	0.172619	0.695987	5	XP_020922018.1,XP_005660324.1,NP_001139772.1,XP_020943687.1,XP_020947161.1
GO:0055082	cellular chemical homeostasis	BP	0.172619	0.695987	5	XP_003123703.1,XP_020938329.1,NP_001116459.1,XP_020944405.1,XP_005669567.1
GO:0005777	peroxisome	CC	0.174063	0.695987	2	XP_001928904.2,XP_020956611.1
GO:0006302	double-strand break repair	BP	0.174063	0.695987	2	XP_003129836.2,XP_013837209.1
GO:0007005	mitochondrion organization	BP	0.174063	0.695987	2	XP_003123248.1,NP_001302661.1
GO:0042579	microbody	CC	0.174063	0.695987	2	XP_001928904.2,XP_020956611.1
GO:0099503	secretory vesicle	CC	0.174063	0.695987	2	XP_020921579.1,NP_999246.2
GO:0008757	S-adenosylmethionine-dependent methyltransferase activity	MF	0.176122	0.695987	8	XP_003122479.2,XP_020935622.1,XP_020939844.1,XP_020940061.1,NP_001095293.1,XP_020920131.1,XP_005668170.1,XP_020929134.1
GO:0016667	oxidoreductase activity, acting on a sulfur group of donors	MF	0.176382	0.695987	4	XP_001927971.1,XP_005663884.2,XP_020951286.1,NP_001302503.1
GO:0032879	regulation of localization	BP	0.17822	0.695987	22	XP_013849963.2,XP_020938329.1,XP_005654699.1,XP_020942070.1,XP_020943648.1,NP_001116665.1,XP_013832940.1,NP_001025705.1,XP_013834045.2,NP_998925.2,NP_001008691.1,XP_020956020.1,XP_020957909.1,XP_005653698.1,XP_020920128.1,NP_001335700.1,XP_020923198.1,XP_020923194.1,XP_020925560.1,NP_001231059.1,XP_005669621.2,XP_020928830.1
GO:0080134	regulation of response to stress	BP	0.178954	0.695987	13	XP_020946521.1,XP_005661088.1,XP_005662183.1,XP_020951325.1,NP_001025705.1,XP_013834045.2,NP_998925.2,XP_020918367.1,XP_003129806.4,NP_001335700.1,XP_020923144.1,XP_005669621.2,NP_001124204.1
GO:0008270	zinc ion binding	MF	0.180192	0.695987	222	XP_020941295.1,NP_001302715.1,XP_013849100.1,XP_001926629.2,XP_005659239.1,XP_020944196.1,XP_001925615.1,XP_003121373.1,XP_005654461.1,XP_003121485.1,XP_003122079.1,XP_020923801.1,XP_020923836.1,XP_013849289.1,XP_013849352.2,XP_020925376.1,XP_020932489.1,XP_003122542.3,XP_020938522.1,XP_003122635.3,XP_013849758.2,XP_005661082.1,NP_998903.1,XP_013846058.2,NP_001233179.1,XP_003123129.1,XP_020939852…
GO:0006644	phospholipid metabolic process	BP	0.181194	0.695987	19	XP_003480304.1,XP_020925091.1,XP_020941842.1,XP_003125215.1,XP_020944372.1,XP_003355152.1,XP_020944732.1,XP_003356269.1,XP_003127785.2,XP_020951633.1,NP_001177208.1,XP_020921908.1,NP_001231268.1,XP_020921727.1,XP_020925517.1,XP_020930689.1,XP_003134291.4,XP_003360061.3,XP_020933636.1
GO:0006281	DNA repair	BP	0.181888	0.695987	25	XP_020948972.1,XP_020954402.1,XP_003122073.3,XP_020940112.1,XP_003354322.2,XP_003122511.1,XP_013849960.2,XP_003123386.2,XP_003124331.1,NP_001229948.1,XP_020943665.1,XP_020942837.1,NP_001182286.1,XP_005655549.1,NP_001231871.1,XP_020955767.1,XP_005665788.1,XP_020953807.1,XP_020954689.1,XP_020918130.1,XP_003129836.2,XP_003130603.4,XP_020922422.1,XP_013837209.1,XP_001927574.1
GO:0005732	small nucleolar ribonucleoprotein complex	CC	0.182049	0.695987	3	XP_020954462.1,NP_001177142.1,XP_003127052.1
GO:0031011	Ino80 complex	CC	0.182049	0.695987	3	XP_020943665.1,XP_003125039.2,XP_001929084.3
GO:0008312	7S RNA binding	MF	0.182049	0.695987	3	XP_005656359.1,XP_020956195.1,XP_003130588.1
GO:0048500	signal recognition particle	CC	0.182049	0.695987	3	XP_005656359.1,XP_020956195.1,XP_003130588.1
GO:0006446	regulation of translational initiation	BP	0.182049	0.695987	3	NP_001189449.1,NP_001093666.1,NP_001093665.1
GO:0017069	snRNA binding	MF	0.182049	0.695987	3	XP_013836346.1,XP_003131371.1,XP_020923227.1
GO:0031577	spindle checkpoint	BP	0.182049	0.695987	3	XP_020942705.1,XP_013854732.1,XP_020921847.1
GO:0002237	response to molecule of bacterial origin	BP	0.182049	0.695987	3	XP_013834045.2,NP_998925.2,XP_005669621.2
GO:0090305	nucleic acid phosphodiester bond hydrolysis	BP	0.182049	0.695987	3	XP_020955929.1,XP_003127052.1,XP_005673097.1
GO:0051180	vitamin transport	BP	0.182049	0.695987	3	XP_020938636.1,XP_003122730.2,XP_020932944.1
GO:0099504	synaptic vesicle cycle	BP	0.182049	0.695987	3	XP_020939356.1,XP_020938638.1,XP_020923194.1
GO:0031965	nuclear membrane	CC	0.182049	0.695987	3	XP_003354039.2,XP_003123930.2,XP_013843646.1
GO:0009266	response to temperature stimulus	BP	0.182049	0.695987	3	XP_020938329.1,XP_020923578.1,XP_020930400.1
GO:0033202	DNA helicase complex	CC	0.182049	0.695987	3	XP_020943665.1,XP_003125039.2,XP_001929084.3
GO:0097346	INO80-type complex	CC	0.182049	0.695987	3	XP_020943665.1,XP_003125039.2,XP_001929084.3
GO:0009112	nucleobase metabolic process	BP	0.182049	0.695987	3	XP_020949487.1,NP_999435.1,XP_003482444.1
GO:0034762	regulation of transmembrane transport	BP	0.182049	0.695987	3	NP_001116665.1,XP_005653698.1,XP_020925560.1
GO:0002429	immune response-activating cell surface receptor signaling pathway	BP	0.182049	0.695987	3	NP_001231059.1,XP_020925559.1,XP_020932930.1
GO:0050851	antigen receptor-mediated signaling pathway	BP	0.182049	0.695987	3	NP_001231059.1,XP_020925559.1,XP_020932930.1
GO:0004222	metalloendopeptidase activity	MF	0.182325	0.695987	22	NP_001233179.1,XP_020939893.1,NP_999388.1,XP_003124603.3,XP_013853667.2,XP_020951640.1,XP_020952662.1,XP_001928451.2,XP_020917895.1,NP_001335724.1,NP_999070.1,XP_013834779.2,XP_003129864.1,NP_001159701.1,NP_001159780.1,NP_001093408.1,XP_020927995.1,XP_001928510.1,XP_003134154.4,XP_020933045.1,NP_001033093.1,XP_020934554.1
GO:0009152	purine ribonucleotide biosynthetic process	BP	0.184349	0.695987	7	XP_020945098.1,NP_001018042.1,XP_020957034.1,XP_020920661.1,XP_003131374.1,XP_020923508.1,XP_003132225.1
GO:0006820	anion transport	BP	0.186367	0.695987	42	XP_020955694.1,XP_003121764.3,XP_005660266.1,XP_020925268.1,XP_003123477.1,XP_020939876.1,XP_020940539.1,XP_020938329.1,XP_020937998.1,NP_001302595.1,XP_003355118.1,XP_020944109.1,XP_013843595.2,XP_020947159.1,XP_005652620.1,XP_020949811.1,XP_020950575.1,XP_020950577.1,XP_020950576.1,XP_013854186.2,XP_020949057.1,XP_003356094.3,XP_020951248.1,XP_020952273.1,XP_003127474.3,XP_013854194.2,XP_003127…
GO:0000793	condensed chromosome	CC	0.186667	0.695987	2	XP_003122511.1,XP_020929630.1
GO:0008227	G-protein coupled amine receptor activity	MF	0.186667	0.695987	2	NP_999323.1,NP_001157491.1
GO:0055085	transmembrane transport	BP	0.186743	0.695987	115	XP_020945259.1,XP_020940622.1,XP_020955858.1,XP_020938287.1,NP_001231186.1,XP_003122582.1,XP_020938695.1,XP_020939369.1,XP_003123248.1,XP_020939834.1,XP_020932858.1,XP_020941082.1,NP_001231228.1,XP_020938329.1,XP_020938347.1,XP_020938392.1,XP_003122588.1,XP_003122618.2,XP_020939439.1,XP_003353913.1,XP_020938930.1,XP_020939964.1,XP_020941697.1,XP_020941340.1,NP_001229949.1,XP_003354820.2,XP_020942…
GO:0009615	response to virus	BP	0.187846	0.695987	2	NP_001026966.1,XP_020929339.1
GO:0050778	positive regulation of immune response	BP	0.188893	0.695987	12	XP_005661088.1,NP_001095285.1,XP_020953515.1,NP_001025705.1,XP_013834045.2,NP_998925.2,XP_020918367.1,NP_001335700.1,NP_001231059.1,XP_005669621.2,XP_020925559.1,XP_020932930.1
GO:0043169	cation binding	MF	0.193815	0.695987	604	XP_003353199.2,XP_020941295.1,XP_013847876.1,XP_001926966.2,NP_001302715.1,XP_020955694.1,XP_005660266.1,XP_003122032.1,XP_013849100.1,XP_005652762.2,XP_001926629.2,NP_001157982.1,XP_003122256.1,XP_003353736.2,XP_005659239.1,XP_020944196.1,XP_001925615.1,XP_003121373.1,XP_005654461.1,XP_003121485.1,NP_001231548.1,XP_020921789.1,XP_003122079.1,XP_020923424.1,XP_020923801.1,XP_020923836.1,XP_013849…
GO:0006418	tRNA aminoacylation for protein translation	BP	0.194978	0.695987	15	XP_020939373.1,XP_003124096.1,XP_020940550.1,XP_003130516.1,XP_003355791.1,XP_003128020.2,XP_020949450.1,XP_003356343.3,XP_005665787.2,NP_001182307.1,XP_003129899.1,XP_020921571.1,XP_013837117.1,XP_020926311.1,XP_020925520.1
GO:0043039	tRNA aminoacylation	BP	0.194978	0.695987	15	XP_020939373.1,XP_003124096.1,XP_020940550.1,XP_003130516.1,XP_003355791.1,XP_003128020.2,XP_020949450.1,XP_003356343.3,XP_005665787.2,NP_001182307.1,XP_003129899.1,XP_020921571.1,XP_013837117.1,XP_020926311.1,XP_020925520.1
GO:0043038	amino acid activation	BP	0.194978	0.695987	15	XP_020939373.1,XP_003124096.1,XP_020940550.1,XP_003130516.1,XP_003355791.1,XP_003128020.2,XP_020949450.1,XP_003356343.3,XP_005665787.2,NP_001182307.1,XP_003129899.1,XP_020921571.1,XP_013837117.1,XP_020926311.1,XP_020925520.1
GO:0007166	cell surface receptor signaling pathway	BP	0.19514	0.695987	64	XP_003353199.2,XP_020940622.1,XP_005660037.1,XP_005660327.2,XP_003122469.2,XP_003122466.1,XP_003122468.1,XP_020939290.1,XP_020940772.1,XP_020939294.1,XP_020939331.1,XP_020939348.1,XP_020939356.1,XP_020939971.1,XP_020940444.1,XP_020938378.1,XP_013849507.1,XP_020939292.1,XP_020939339.1,XP_020936363.1,XP_005654803.1,XP_020939603.1,XP_020939610.1,XP_020939958.1,XP_003123694.2,XP_013843009.1,XP_005662…
GO:0006974	cellular response to DNA damage stimulus	BP	0.195726	0.695987	28	XP_020948972.1,XP_020954402.1,XP_013848769.1,XP_003122073.3,XP_020940112.1,XP_003354322.2,XP_003122511.1,XP_013849960.2,XP_003123386.2,XP_003124331.1,NP_001229948.1,XP_020943665.1,XP_020942837.1,NP_001182286.1,XP_005655549.1,XP_020949342.1,XP_003126956.2,NP_001231871.1,XP_020955767.1,XP_005665788.1,XP_020953807.1,XP_020954689.1,XP_020918130.1,XP_003129836.2,XP_003130603.4,XP_020922422.1,XP_013837…
GO:0022892	substrate-specific transporter activity	MF	0.196243	0.695987	133	XP_020945259.1,XP_020940622.1,XP_020955694.1,XP_005660266.1,XP_013848140.2,XP_003121344.1,XP_020922555.1,XP_020938239.1,XP_020938459.1,NP_001231186.1,XP_003122582.1,XP_003123477.1,XP_020939369.1,XP_020939834.1,XP_020939876.1,XP_003123044.1,NP_001231228.1,XP_020940539.1,NP_999116.1,XP_020938347.1,XP_020938392.1,XP_003122631.1,XP_003353913.1,XP_020938930.1,XP_020939239.1,XP_020939964.1,XP_020937998…
GO:1901681	sulfur compound binding	MF	0.199202	0.695987	11	XP_013847876.1,NP_999514.1,XP_005652963.1,NP_001106914.1,XP_013834226.1,NP_001106907.1,XP_003357793.2,XP_020920651.1,XP_005668779.1,NP_999284.1,XP_020931603.1
GO:0065003	macromolecular complex assembly	BP	0.19958	0.695987	42	XP_020940622.1,XP_020922018.1,NP_001172063.1,XP_020927656.1,XP_020923822.1,NP_001272905.1,XP_020938306.1,XP_020938930.1,XP_020933504.1,XP_020942956.1,XP_003354565.1,XP_020942090.1,NP_001090923.1,XP_003126085.1,XP_020947187.1,XP_003481830.2,XP_013849829.2,XP_020952727.1,NP_001041536.1,XP_003126977.2,XP_013853721.1,XP_020949769.1,XP_001927702.2,XP_013832940.1,XP_020955508.1,XP_005665718.2,XP_020955…
GO:0006164	purine nucleotide biosynthetic process	BP	0.200002	0.695987	8	XP_020945098.1,NP_001018042.1,XP_020957034.1,NP_001090977.1,XP_020920661.1,XP_003131374.1,XP_020923508.1,XP_003132225.1
GO:0000981	RNA polymerase II transcription factor activity, sequence-specific DNA binding	MF	0.20211	0.695987	5	XP_003122576.1,XP_003129069.1,XP_005666772.1,XP_020933355.1,XP_020933488.1
GO:0001503	ossification	BP	0.20211	0.695987	5	NP_999188.1,XP_003129385.1,XP_020956141.1,XP_020928830.1,NP_001033093.1
GO:0051648	vesicle localization	BP	0.20211	0.695987	5	NP_001098768.1,XP_020939356.1,XP_020938638.1,XP_003129639.1,XP_020923194.1
GO:0006417	regulation of translation	BP	0.20211	0.695987	5	NP_001189449.1,XP_003130588.1,XP_020923474.1,NP_001093666.1,NP_001093665.1
GO:0034248	regulation of cellular amide metabolic process	BP	0.20211	0.695987	5	NP_001189449.1,XP_003130588.1,XP_020923474.1,NP_001093666.1,NP_001093665.1
GO:0070972	protein localization to endoplasmic reticulum	BP	0.20211	0.695987	5	XP_020941735.1,NP_001231899.1,XP_005656359.1,XP_020956195.1,XP_003130588.1
GO:1990204	oxidoreductase complex	CC	0.20211	0.695987	5	NP_001172101.1,XP_005664878.2,XP_003359029.4,NP_001138314.1,NP_001231814.1
GO:0051260	protein homooligomerization	BP	0.202765	0.695987	10	XP_020938930.1,XP_003354565.1,XP_020942090.1,XP_020947187.1,XP_003481830.2,XP_003126977.2,XP_003483115.1,XP_003358298.1,NP_001008687.1,XP_003359928.1
GO:0007179	transforming growth factor beta receptor signaling pathway	BP	0.205301	0.695987	1	XP_020940444.1
GO:0016799	hydrolase activity, hydrolyzing N-glycosyl compounds	MF	0.205301	0.695987	1	XP_020954689.1
GO:0001518	voltage-gated sodium channel complex	CC	0.205301	0.695987	1	XP_020918701.1
GO:0001522	pseudouridine synthesis	BP	0.205301	0.695987	1	XP_003132902.2
GO:0071559	response to transforming growth factor beta	BP	0.205301	0.695987	1	XP_020940444.1
GO:0071560	cellular response to transforming growth factor beta stimulus	BP	0.205301	0.695987	1	XP_020940444.1
GO:0002520	immune system development	BP	0.205301	0.695987	1	XP_020942033.1
GO:0022412	cellular process involved in reproduction in multicellular organism	BP	0.205301	0.695987	1	NP_999176.1
GO:0043066	negative regulation of apoptotic process	BP	0.2057	0.695987	4	NP_001033733.1,XP_020946774.1,XP_001927586.4,XP_020918367.1
GO:0043069	negative regulation of programmed cell death	BP	0.2057	0.695987	4	NP_001033733.1,XP_020946774.1,XP_001927586.4,XP_020918367.1
GO:0060548	negative regulation of cell death	BP	0.2057	0.695987	4	NP_001033733.1,XP_020946774.1,XP_001927586.4,XP_020918367.1
GO:0022891	substrate-specific transmembrane transporter activity	MF	0.207814	0.695987	121	XP_020945259.1,XP_020940622.1,XP_013848140.2,XP_003121344.1,XP_020922555.1,XP_020938459.1,NP_001231186.1,XP_003122582.1,XP_003123477.1,XP_020939369.1,XP_020939834.1,XP_003123044.1,NP_001231228.1,XP_020940539.1,NP_999116.1,XP_020938347.1,XP_020938392.1,XP_003122631.1,XP_003353913.1,XP_020938930.1,XP_020939239.1,XP_020939964.1,XP_020937998.1,XP_020941697.1,XP_020942055.1,XP_020941340.1,NP_001302595…
GO:0046872	metal ion binding	MF	0.208411	0.695987	600	XP_003353199.2,XP_020941295.1,XP_013847876.1,XP_001926966.2,NP_001302715.1,XP_020955694.1,XP_005660266.1,XP_003122032.1,XP_013849100.1,XP_005652762.2,XP_001926629.2,NP_001157982.1,XP_003122256.1,XP_003353736.2,XP_005659239.1,XP_020944196.1,XP_001925615.1,XP_003121373.1,XP_005654461.1,XP_003121485.1,NP_001231548.1,XP_020921789.1,XP_003122079.1,XP_020923424.1,XP_020923801.1,XP_020923836.1,XP_013849…
GO:0005921	gap junction	CC	0.209223	0.695987	3	XP_005674607.2,XP_020951641.1,XP_003482645.1
GO:0019207	kinase regulator activity	MF	0.20978	0.695987	10	XP_020944446.1,XP_020938281.1,XP_020941596.1,NP_001138849.1,XP_005656989.1,XP_013836346.1,XP_003131371.1,XP_020921681.1,XP_020923523.1,XP_003132838.1
GO:0016747	transferase activity, transferring acyl groups other than amino-acyl groups	MF	0.20992	0.695987	24	XP_020955601.1,XP_005660935.1,XP_020938657.1,XP_020938663.1,XP_005660697.1,XP_020938548.1,XP_020942712.1,XP_020944056.1,XP_020942870.1,XP_003125054.1,NP_001271295.1,XP_020947356.1,XP_020949819.1,NP_001158328.1,NP_001161887.1,XP_005665797.1,NP_001161123.1,XP_020919395.1,XP_003129688.2,XP_020920495.1,XP_020922505.1,NP_001123434.1,XP_020927937.1,XP_020933076.1
GO:0009605	response to external stimulus	BP	0.20992	0.695987	24	XP_005661088.1,XP_020943687.1,XP_003125033.3,NP_001243705.1,XP_020949567.1,NP_001180220.1,NP_999032.1,NP_999027.1,XP_013834226.1,NP_001025705.1,XP_013834045.2,NP_998925.2,NP_001107761.2,NP_001008691.1,NP_001121963.1,XP_020918367.1,NP_001335700.1,XP_020926282.1,XP_005669621.2,XP_020928830.1,NP_001026966.1,XP_020929339.1,XP_020930400.1,NP_001124204.1
GO:0006913	nucleocytoplasmic transport	BP	0.211699	0.695987	18	NP_001026958.1,XP_003122270.2,XP_005661504.1,XP_003353796.4,NP_001116645.1,NP_001230731.1,NP_001231804.1,XP_003356293.1,XP_020951465.1,XP_001929671.1,XP_001929271.1,NP_001116663.1,NP_001230202.1,XP_003132092.1,XP_013845419.1,XP_005670196.1,XP_005670744.1,XP_020934261.1
GO:0051169	nuclear transport	BP	0.211699	0.695987	18	NP_001026958.1,XP_003122270.2,XP_005661504.1,XP_003353796.4,NP_001116645.1,NP_001230731.1,NP_001231804.1,XP_003356293.1,XP_020951465.1,XP_001929671.1,XP_001929271.1,NP_001116663.1,NP_001230202.1,XP_003132092.1,XP_013845419.1,XP_005670196.1,XP_005670744.1,XP_020934261.1
GO:0034660	ncRNA metabolic process	BP	0.213209	0.695987	32	XP_020955929.1,NP_001230416.1,XP_020954462.1,XP_013849627.2,XP_020935622.1,XP_020939373.1,XP_003123140.1,XP_003124096.1,XP_020940550.1,XP_003130516.1,XP_003481423.1,XP_003355791.1,NP_001231732.1,XP_013843968.1,XP_003127052.1,XP_003128020.2,XP_020949317.1,XP_020949450.1,XP_003356343.3,XP_005665787.2,NP_001182307.1,XP_013834014.1,XP_003129899.1,XP_020920131.1,XP_020921571.1,XP_020926718.1,XP_020926…
GO:0030246	carbohydrate binding	MF	0.214181	0.695987	19	XP_005660031.1,XP_020939356.1,XP_003123686.3,XP_003123703.1,NP_001136316.1,XP_013850564.1,XP_005662547.2,XP_020941266.1,NP_001116459.1,XP_020944894.1,NP_001136314.1,NP_001001867.1,XP_020952656.1,XP_005665216.2,XP_003129141.2,XP_020918147.1,NP_999269.1,XP_003132246.1,XP_020933709.1
GO:0010608	posttranscriptional regulation of gene expression	BP	0.215989	0.695987	6	XP_013849289.1,NP_001189449.1,XP_003130588.1,XP_020923474.1,NP_001093666.1,NP_001093665.1
GO:0002218	activation of innate immune response	BP	0.215989	0.695987	6	NP_001025705.1,XP_013834045.2,NP_998925.2,XP_020918367.1,NP_001335700.1,XP_005669621.2
GO:0019206	nucleoside kinase activity	MF	0.216892	0.695987	4	XP_003122298.1,XP_003125051.2,XP_020949644.1,XP_020933282.1
GO:0000049	tRNA binding	MF	0.216892	0.695987	4	XP_020939373.1,XP_020949317.1,XP_003356343.3,XP_003129899.1
GO:0005852	eukaryotic translation initiation factor 3 complex	CC	0.216892	0.695987	4	XP_020939442.1,XP_020943698.1,NP_001231652.1,XP_020946699.1
GO:0032784	regulation of DNA-templated transcription, elongation	BP	0.216892	0.695987	4	XP_003123159.3,XP_005653119.1,XP_020951182.1,XP_020923139.1
GO:0006760	folic acid-containing compound metabolic process	BP	0.216892	0.695987	4	XP_020925027.1,XP_020957908.1,XP_020943021.1,XP_020957089.1
GO:0030291	protein serine/threonine kinase inhibitor activity	MF	0.216892	0.695987	4	XP_020944446.1,XP_020938281.1,XP_013836346.1,XP_003131371.1
GO:1901567	fatty acid derivative binding	MF	0.216892	0.695987	4	NP_001106914.1,XP_003357793.2,XP_005668779.1,NP_999284.1
GO:0005623	cell	CC	0.21713	0.695987	781	NP_001231282.1,XP_001925809.1,XP_005659429.1,XP_003121764.3,NP_001026958.1,XP_020957985.1,XP_001928025.1,XP_020958311.1,XP_020921668.1,XP_020921806.1,NP_001230754.1,XP_005652762.2,XP_013849179.1,XP_005660370.1,NP_001177123.1,NP_001172063.1,NP_001230416.1,XP_003122270.2,XP_020927656.1,XP_020925778.1,XP_020941161.1,XP_013848055.1,XP_020946521.1,XP_005654461.1,XP_013848311.2,XP_020954462.1,XP_020955…
GO:0044464	cell part	CC	0.21713	0.695987	781	NP_001231282.1,XP_001925809.1,XP_005659429.1,XP_003121764.3,NP_001026958.1,XP_020957985.1,XP_001928025.1,XP_020958311.1,XP_020921668.1,XP_020921806.1,NP_001230754.1,XP_005652762.2,XP_013849179.1,XP_005660370.1,NP_001177123.1,NP_001172063.1,NP_001230416.1,XP_003122270.2,XP_020927656.1,XP_020925778.1,XP_020941161.1,XP_013848055.1,XP_020946521.1,XP_005654461.1,XP_013848311.2,XP_020954462.1,XP_020955…
GO:0008009	chemokine activity	MF	0.219873	0.695987	13	XP_020937589.1,NP_001243705.1,XP_020949567.1,XP_020949273.1,NP_999032.1,NP_999041.1,NP_999027.1,XP_013834226.1,XP_003126214.3,NP_001001861.1,NP_001107761.2,NP_001008691.1,NP_001121963.1
GO:0042379	chemokine receptor binding	MF	0.219873	0.695987	13	XP_020937589.1,NP_001243705.1,XP_020949567.1,XP_020949273.1,NP_999032.1,NP_999041.1,NP_999027.1,XP_013834226.1,XP_003126214.3,NP_001001861.1,NP_001107761.2,NP_001008691.1,NP_001121963.1
GO:0044433	cytoplasmic vesicle part	CC	0.220444	0.695987	9	XP_020921668.1,XP_013849697.1,XP_005661527.2,NP_001230853.1,XP_001928732.1,NP_001230289.1,XP_003129639.1,XP_020923618.1,XP_020932929.1
GO:0043933	macromolecular complex subunit organization	BP	0.224077	0.695987	46	XP_020940622.1,XP_020922018.1,NP_001172063.1,XP_020927656.1,XP_020923822.1,NP_001004043.1,NP_001272905.1,XP_020938306.1,XP_020938930.1,XP_020933504.1,XP_020942956.1,XP_003354565.1,XP_020942090.1,NP_001090923.1,NP_001230268.1,XP_003126085.1,XP_020947187.1,XP_003481830.2,XP_013849829.2,XP_020952727.1,NP_001041536.1,XP_003126977.2,XP_013853721.1,XP_020949769.1,XP_001927702.2,XP_013832940.1,XP_020955…
GO:0015075	ion transmembrane transporter activity	MF	0.225053	0.695987	118	XP_020945259.1,XP_020940622.1,XP_013848140.2,XP_003121344.1,XP_020922555.1,NP_001231186.1,XP_003122582.1,XP_003123477.1,XP_020939369.1,XP_020939834.1,XP_003123044.1,NP_001231228.1,XP_020940539.1,NP_999116.1,XP_020938347.1,XP_020938392.1,XP_003122631.1,XP_003353913.1,XP_020938930.1,XP_020939239.1,XP_020939964.1,XP_020937998.1,XP_020942055.1,XP_020941340.1,NP_001302595.1,XP_003354820.2,XP_003357662…
GO:0051726	regulation of cell cycle	BP	0.225145	0.695987	17	XP_020939844.1,XP_020938281.1,XP_003122511.1,XP_005674540.1,XP_005654758.1,XP_020942705.1,XP_013852051.1,XP_020949342.1,XP_005653322.2,XP_020949826.1,XP_005665691.1,XP_020954120.1,XP_020956733.1,XP_020918367.1,XP_013854732.1,XP_020921847.1,XP_020933753.1
GO:0051259	protein oligomerization	BP	0.225904	0.695987	12	XP_020940622.1,XP_020938930.1,XP_003354565.1,XP_020942090.1,XP_020947187.1,XP_003481830.2,XP_003126977.2,XP_003483115.1,XP_003358298.1,NP_998989.3,NP_001008687.1,XP_003359928.1
GO:0015672	monovalent inorganic cation transport	BP	0.228652	0.695987	32	NP_001177123.1,XP_003122582.1,XP_020938392.1,XP_020938930.1,XP_020939239.1,XP_003357662.2,XP_020943051.1,NP_999405.1,XP_005663265.1,NP_001001542.1,XP_001929096.1,XP_020947149.1,XP_020947298.1,XP_003481830.2,XP_003126994.1,XP_020953645.1,XP_020954318.1,XP_020954319.1,XP_003129046.1,XP_020918701.1,XP_020920661.1,NP_001231646.1,XP_003131993.2,XP_020925560.1,XP_020925520.1,XP_003483427.1,XP_020927888…
GO:0016651	oxidoreductase activity, acting on NAD(P)H	MF	0.230523	0.695987	5	XP_003480823.2,XP_003123233.2,XP_003122486.1,NP_001138314.1,XP_003134775.1
GO:0045935	positive regulation of nucleobase-containing compound metabolic process	BP	0.230523	0.695987	5	XP_005660246.2,XP_003123159.3,XP_003123694.2,XP_020945169.1,XP_020954331.1
GO:0005635	nuclear envelope	CC	0.230868	0.695987	8	XP_003122270.2,NP_001098768.1,XP_003354039.2,XP_003123930.2,XP_013843646.1,NP_001231081.1,XP_020957117.1,XP_020918086.1
GO:0051247	positive regulation of protein metabolic process	BP	0.230868	0.695987	8	XP_005660037.1,XP_020939968.1,XP_013851626.1,NP_998925.2,XP_003129639.1,XP_020923144.1,XP_020923474.1,XP_020933753.1
GO:1902495	transmembrane transporter complex	CC	0.231158	0.695987	15	NP_001231186.1,XP_020939369.1,XP_020938930.1,XP_005661361.1,NP_001172101.1,NP_001001542.1,XP_020948761.1,XP_003481830.2,NP_001231209.1,XP_020918701.1,XP_003130612.1,XP_020920469.1,XP_003131993.2,XP_013837229.1,XP_003359394.4
GO:1990351	transporter complex	CC	0.231158	0.695987	15	NP_001231186.1,XP_020939369.1,XP_020938930.1,XP_005661361.1,NP_001172101.1,NP_001001542.1,XP_020948761.1,XP_003481830.2,NP_001231209.1,XP_020918701.1,XP_003130612.1,XP_020920469.1,XP_003131993.2,XP_013837229.1,XP_003359394.4
GO:0004812	aminoacyl-tRNA ligase activity	MF	0.23371	0.695987	15	XP_020939373.1,XP_003124096.1,XP_020940550.1,XP_003130516.1,XP_003355791.1,XP_003128020.2,XP_020949450.1,XP_003356343.3,XP_005665787.2,NP_001182307.1,XP_003129899.1,XP_020921571.1,XP_013837117.1,XP_020926311.1,XP_020925520.1
GO:0001664	G-protein coupled receptor binding	MF	0.23371	0.695987	15	XP_020937589.1,NP_001243705.1,XP_020949567.1,XP_020949273.1,NP_999032.1,NP_999041.1,NP_999027.1,XP_013834226.1,XP_003126214.3,NP_001001861.1,NP_001107761.2,NP_001008691.1,NP_001121963.1,XP_003130874.3,XP_020926295.1
GO:0033554	cellular response to stress	BP	0.236035	0.695987	34	XP_020948972.1,XP_005660246.2,XP_020954402.1,XP_013848769.1,XP_003122073.3,XP_020938522.1,XP_020940112.1,XP_003354322.2,XP_020938329.1,XP_003122511.1,XP_013849960.2,XP_003123386.2,XP_003124331.1,NP_001229948.1,XP_020943665.1,XP_020942837.1,NP_001182286.1,XP_020945169.1,XP_005655549.1,XP_020949342.1,XP_003126956.2,NP_001231871.1,XP_020955767.1,XP_005665788.1,XP_020953807.1,XP_020953604.1,XP_020954…
GO:0007219	Notch signaling pathway	BP	0.236907	0.695987	6	XP_003353199.2,XP_020939290.1,XP_003123694.2,NP_001116619.1,XP_020923517.1,XP_005670744.1
GO:0030120	vesicle coat	CC	0.236907	0.695987	6	XP_020921668.1,XP_005661527.2,NP_001230853.1,XP_001928732.1,XP_020923618.1,XP_020932929.1
GO:0030662	coated vesicle membrane	CC	0.236907	0.695987	6	XP_020921668.1,XP_005661527.2,NP_001230853.1,XP_001928732.1,XP_020923618.1,XP_020932929.1
GO:0060090	molecular adaptor activity	MF	0.236907	0.695987	6	NP_001139772.1,XP_003124564.3,XP_005666850.1,XP_020957142.1,NP_001231042.1,XP_013839205.2
GO:0005746	mitochondrial respiratory chain	CC	0.236907	0.695987	6	XP_020942055.1,NP_001172101.1,XP_005664878.2,XP_003359029.4,NP_001138314.1,NP_001231814.1
GO:0031349	positive regulation of defense response	BP	0.236907	0.695987	6	NP_001025705.1,XP_013834045.2,NP_998925.2,XP_020918367.1,NP_001335700.1,XP_005669621.2
GO:0045089	positive regulation of innate immune response	BP	0.236907	0.695987	6	NP_001025705.1,XP_013834045.2,NP_998925.2,XP_020918367.1,NP_001335700.1,XP_005669621.2
GO:0006732	coenzyme metabolic process	BP	0.239341	0.695987	24	XP_020925027.1,XP_001928369.2,XP_020957908.1,XP_020922490.1,XP_020931279.1,XP_020922513.1,XP_003123703.1,XP_020940437.1,XP_020938299.1,XP_020943654.1,XP_020942200.1,NP_001161122.1,NP_001116459.1,XP_020943021.1,XP_020957089.1,XP_005667396.1,XP_003129688.2,XP_020919463.1,XP_003131374.1,NP_001230857.1,NP_999108.1,XP_020927169.1,XP_003483583.1,XP_001928924.1
GO:0016459	myosin complex	CC	0.239409	0.695987	7	XP_020939544.1,XP_020947197.1,XP_013843981.2,XP_020923104.1,XP_020923212.1,XP_020923522.1,XP_020923655.1
GO:0051287	NAD binding	MF	0.239462	0.695987	4	XP_020921780.1,XP_003357689.2,XP_013839311.1,NP_001038040.1
GO:0006511	ubiquitin-dependent protein catabolic process	BP	0.239637	0.695987	19	XP_005660037.1,XP_001928025.1,XP_001925615.1,XP_020938522.1,XP_003123386.2,XP_013851626.1,XP_003355080.1,XP_005664302.1,XP_020949342.1,XP_020954339.1,NP_001132944.1,XP_020956733.1,XP_020918500.1,XP_003132035.2,XP_005670368.1,XP_020923941.1,XP_020924067.1,XP_001925271.3,XP_020931862.1
GO:0019941	modification-dependent protein catabolic process	BP	0.239637	0.695987	19	XP_005660037.1,XP_001928025.1,XP_001925615.1,XP_020938522.1,XP_003123386.2,XP_013851626.1,XP_003355080.1,XP_005664302.1,XP_020949342.1,XP_020954339.1,NP_001132944.1,XP_020956733.1,XP_020918500.1,XP_003132035.2,XP_005670368.1,XP_020923941.1,XP_020924067.1,XP_001925271.3,XP_020931862.1
GO:0043632	modification-dependent macromolecule catabolic process	BP	0.239637	0.695987	19	XP_005660037.1,XP_001928025.1,XP_001925615.1,XP_020938522.1,XP_003123386.2,XP_013851626.1,XP_003355080.1,XP_005664302.1,XP_020949342.1,XP_020954339.1,NP_001132944.1,XP_020956733.1,XP_020918500.1,XP_003132035.2,XP_005670368.1,XP_020923941.1,XP_020924067.1,XP_001925271.3,XP_020931862.1
GO:0072522	purine-containing compound biosynthetic process	BP	0.241669	0.695987	9	XP_020945098.1,NP_001018042.1,XP_020957034.1,XP_003482444.1,NP_001090977.1,XP_020920661.1,XP_003131374.1,XP_020923508.1,XP_003132225.1
GO:0008284	positive regulation of cell proliferation	BP	0.246186	0.695987	3	XP_020938594.1,XP_013843009.1,NP_001008691.1
GO:0004181	metallocarboxypeptidase activity	MF	0.246186	0.695987	3	XP_020956608.1,XP_003483585.1,XP_020933444.1
GO:0051082	unfolded protein binding	MF	0.24827	0.695987	11	NP_001098768.1,XP_003123521.1,NP_001167604.1,XP_020934812.1,XP_005661793.1,XP_005662075.1,NP_001163993.1,XP_020946622.1,XP_003127042.1,XP_020953285.1,XP_003358947.2
GO:0016835	carbon-oxygen lyase activity	MF	0.24827	0.695987	11	XP_013849100.1,XP_020923424.1,XP_020940437.1,XP_020949331.1,XP_020949678.1,XP_020954689.1,XP_005667396.1,NP_001230350.1,XP_013839312.1,XP_020935802.1,XP_020935797.1
GO:0070647	protein modification by small protein conjugation or removal	BP	0.248752	0.695987	24	XP_001925615.1,XP_013849289.1,XP_020938522.1,NP_001121929.1,NP_001155875.1,XP_013843329.1,XP_005664302.1,XP_020949669.1,XP_020951496.1,XP_020954339.1,XP_020954760.1,XP_020957436.1,NP_001157121.1,XP_020918367.1,XP_020918500.1,XP_003132035.2,XP_003132245.3,XP_005670368.1,XP_020923941.1,XP_020924067.1,XP_003359058.1,NP_001106147.1,XP_020931862.1,XP_001925882.2
GO:0042802	identical protein binding	MF	0.248912	0.695987	4	XP_013848196.1,XP_005663085.1,XP_003126956.2,XP_003356895.2
GO:0030136	clathrin-coated vesicle	CC	0.248912	0.695987	4	XP_020921668.1,XP_013848055.1,XP_005661527.2,XP_020923618.1
GO:0001678	cellular glucose homeostasis	BP	0.248912	0.695987	4	XP_003123703.1,XP_020938329.1,NP_001116459.1,XP_020944405.1
GO:0050727	regulation of inflammatory response	BP	0.248912	0.695987	4	XP_005661088.1,NP_001025705.1,XP_020918367.1,XP_005669621.2
GO:0030658	transport vesicle membrane	CC	0.248912	0.695987	4	XP_020921668.1,XP_005661527.2,NP_001230853.1,XP_020932929.1
GO:0033500	carbohydrate homeostasis	BP	0.248912	0.695987	4	XP_003123703.1,XP_020938329.1,NP_001116459.1,XP_020944405.1
GO:0042593	glucose homeostasis	BP	0.248912	0.695987	4	XP_003123703.1,XP_020938329.1,NP_001116459.1,XP_020944405.1
GO:0009084	glutamine family amino acid biosynthetic process	BP	0.248912	0.695987	4	XP_020942019.1,XP_020957861.1,XP_003130590.1,NP_001090989.1
GO:0070988	demethylation	BP	0.248912	0.695987	4	XP_020948857.1,XP_003357238.3,XP_020923492.1,XP_020923654.1
GO:0050776	regulation of immune response	BP	0.249051	0.695987	14	XP_005661088.1,NP_001090882.1,XP_005662183.1,NP_001095285.1,XP_020953515.1,NP_001025705.1,XP_013834045.2,NP_998925.2,XP_020918367.1,NP_001335700.1,NP_001231059.1,XP_005669621.2,XP_020925559.1,XP_020932930.1
GO:2000026	regulation of multicellular organismal development	BP	0.252478	0.695987	6	XP_013847876.1,XP_020939356.1,XP_003129069.1,XP_005666772.1,XP_020956200.1,XP_020928830.1
GO:0045735	nutrient reservoir activity	MF	0.257876	0.695987	1	XP_013848323.1
GO:0007216	G-protein coupled glutamate receptor signaling pathway	BP	0.257876	0.695987	1	XP_020940622.1
GO:0071482	cellular response to light stimulus	BP	0.257876	0.695987	1	XP_020940622.1
GO:0016075	rRNA catabolic process	BP	0.257876	0.695987	1	XP_020955929.1
GO:0090503	RNA phosphodiester bond hydrolysis, exonucleolytic	BP	0.257876	0.695987	1	XP_020955929.1
GO:0007175	negative regulation of epidermal growth factor-activated receptor activity	BP	0.257876	0.695987	1	XP_005660037.1
GO:0005784	Sec61 translocon complex	CC	0.257876	0.695987	1	NP_001230754.1
GO:0004326	tetrahydrofolylpolyglutamate synthase activity	MF	0.257876	0.695987	1	XP_020925027.1
GO:0016973	poly(A)+ mRNA export from nucleus	BP	0.257876	0.695987	1	XP_003122270.2
GO:0019211	phosphatase activator activity	MF	0.257876	0.695987	1	XP_020925618.1
GO:0034457	Mpp10 complex	CC	0.257876	0.695987	1	XP_020954462.1
GO:0048478	replication fork protection	BP	0.257876	0.695987	1	XP_013848769.1
GO:0003934	GTP cyclohydrolase I activity	MF	0.257876	0.695987	1	XP_020957908.1
GO:0046654	tetrahydrofolate biosynthetic process	BP	0.257876	0.695987	1	XP_020957908.1
GO:0018112	proline racemase activity	MF	0.257876	0.695987	1	XP_020958362.1
GO:0006680	glucosylceramide catabolic process	BP	0.257876	0.695987	1	NP_001245314.1
GO:0006911	phagocytosis, engulfment	BP	0.257876	0.695987	1	NP_001304009.1
GO:0033344	cholesterol efflux	BP	0.257876	0.695987	1	NP_001304009.1
GO:0034186	apolipoprotein A-I binding	MF	0.257876	0.695987	1	NP_001304009.1
GO:0043691	reverse cholesterol transport	BP	0.257876	0.695987	1	NP_001304009.1
GO:0004655	porphobilinogen synthase activity	MF	0.257876	0.695987	1	XP_020923424.1
GO:0006998	nuclear envelope organization	BP	0.257876	0.695987	1	NP_001098768.1
GO:0072321	chaperone-mediated protein transport	BP	0.257876	0.695987	1	NP_001098768.1
GO:0070701	mucus layer	CC	0.257876	0.695987	1	XP_020938243.1
GO:0004736	pyruvate carboxylase activity	MF	0.257876	0.695987	1	NP_999514.1
GO:0009374	biotin binding	MF	0.257876	0.695987	1	NP_999514.1
GO:0017134	fibroblast growth factor binding	MF	0.257876	0.695987	1	NP_001231438.1
GO:0071159	NF-kappaB complex	CC	0.257876	0.695987	1	NP_001107753.1
GO:0000836	Hrd1p ubiquitin ligase complex	CC	0.257876	0.695987	1	XP_020938522.1
GO:0045131	pre-mRNA branch point binding	MF	0.257876	0.695987	1	XP_003122635.3
GO:0001971	negative regulation of activation of membrane attack complex	BP	0.257876	0.695987	1	XP_005661088.1
GO:0050709	negative regulation of protein secretion	BP	0.257876	0.695987	1	XP_013849963.2
GO:0016524	latrotoxin receptor activity	MF	0.257876	0.695987	1	XP_020939356.1
GO:0008612	peptidyl-lysine modification to peptidyl-hypusine	BP	0.257876	0.695987	1	XP_003123366.1
GO:0032968	positive regulation of transcription elongation from RNA polymerase II promoter	BP	0.257876	0.695987	1	XP_003123159.3
GO:0031151	histone methyltransferase activity (H3-K79 specific)	MF	0.257876	0.695987	1	XP_020939844.1
GO:0034729	histone H3-K79 methylation	BP	0.257876	0.695987	1	XP_020939844.1
GO:0051424	corticotropin-releasing hormone binding	MF	0.257876	0.695987	1	NP_001182261.1
GO:0005129	granulocyte macrophage colony-stimulating factor receptor binding	MF	0.257876	0.695987	1	NP_999283.1
GO:0005136	interleukin-4 receptor binding	MF	0.257876	0.695987	1	NP_999288.1
GO:0003952	NAD+ synthase (glutamine-hydrolyzing) activity	MF	0.257876	0.695987	1	XP_020938299.1
GO:0034605	cellular response to heat	BP	0.257876	0.695987	1	XP_020938329.1
GO:0035774	positive regulation of insulin secretion involved in cellular response to glucose stimulus	BP	0.257876	0.695987	1	XP_020938329.1
GO:0035499	carnosine biosynthetic process	BP	0.257876	0.695987	1	XP_005660689.2
GO:0047730	carnosine synthase activity	MF	0.257876	0.695987	1	XP_005660689.2
GO:0046928	regulation of neurotransmitter secretion	BP	0.257876	0.695987	1	XP_005654699.1
GO:0060291	long-term synaptic potentiation	BP	0.257876	0.695987	1	XP_005654699.1
GO:0016532	superoxide dismutase copper chaperone activity	MF	0.257876	0.695987	1	NP_001001866.1
GO:0045598	regulation of fat cell differentiation	BP	0.257876	0.695987	1	NP_001136316.1
GO:0050994	regulation of lipid catabolic process	BP	0.257876	0.695987	1	NP_001136316.1
GO:0004371	glycerone kinase activity	MF	0.257876	0.695987	1	XP_003122689.1
GO:0006071	glycerol metabolic process	BP	0.257876	0.695987	1	XP_003122689.1
GO:0016081	synaptic vesicle docking	BP	0.257876	0.695987	1	XP_020938638.1
GO:0001965	G-protein alpha-subunit binding	MF	0.257876	0.695987	1	XP_005661509.1
GO:0005137	interleukin-5 receptor binding	MF	0.257876	0.695987	1	NP_999370.1
GO:0044599	AP-5 adaptor complex	CC	0.257876	0.695987	1	NP_001231701.1
GO:0004056	argininosuccinate lyase activity	MF	0.257876	0.695987	1	XP_020942019.1
GO:0042450	arginine biosynthetic process via ornithine	BP	0.257876	0.695987	1	XP_020942019.1
GO:0001845	phagolysosome assembly	BP	0.257876	0.695987	1	XP_020943687.1
GO:0045523	interleukin-27 receptor binding	MF	0.257876	0.695987	1	NP_001007521.1
GO:0060334	regulation of interferon-gamma-mediated signaling pathway	BP	0.257876	0.695987	1	XP_005662183.1
GO:0042276	error-prone translesion synthesis	BP	0.257876	0.695987	1	XP_020942837.1
GO:0008488	gamma-glutamyl carboxylase activity	MF	0.257876	0.695987	1	XP_003354792.1
GO:0017187	peptidyl-glutamic acid carboxylation	BP	0.257876	0.695987	1	XP_003354792.1
GO:0004573	mannosyl-oligosaccharide glucosidase activity	MF	0.257876	0.695987	1	XP_003125038.1
GO:0010309	acireductone dioxygenase [iron(II)-requiring] activity	MF	0.257876	0.695987	1	NP_001230627.1
GO:0008418	protein-N-terminal asparagine amidohydrolase activity	MF	0.257876	0.695987	1	NP_999207.1
GO:0020027	hemoglobin metabolic process	BP	0.257876	0.695987	1	XP_020942033.1
GO:0050821	protein stabilization	BP	0.257876	0.695987	1	XP_020942033.1
GO:0004686	elongation factor-2 kinase activity	MF	0.257876	0.695987	1	XP_003124599.4
GO:0000256	allantoin catabolic process	BP	0.257876	0.695987	1	XP_020944072.1
GO:0004037	allantoicase activity	MF	0.257876	0.695987	1	XP_020944072.1
GO:0006707	cholesterol catabolic process	BP	0.257876	0.695987	1	XP_020944405.1
GO:0008123	cholesterol 7-alpha-monooxygenase activity	MF	0.257876	0.695987	1	XP_020944405.1
GO:0000221	vacuolar proton-transporting V-type ATPase, V1 domain	CC	0.257876	0.695987	1	NP_999405.1
GO:0001682	tRNA 5'-leader removal	BP	0.257876	0.695987	1	XP_003481423.1
GO:0019956	chemokine binding	MF	0.257876	0.695987	1	NP_001231024.1
GO:0008452	RNA ligase activity	MF	0.257876	0.695987	1	NP_001116458.1
GO:0015098	molybdate ion transmembrane transporter activity	MF	0.257876	0.695987	1	XP_005652620.1
GO:0015689	molybdate ion transport	BP	0.257876	0.695987	1	XP_005652620.1
GO:0016841	ammonia-lyase activity	MF	0.257876	0.695987	1	XP_001925096.2
GO:0030199	collagen fibril organization	BP	0.257876	0.695987	1	NP_001230268.1
GO:0019228	neuronal action potential	BP	0.257876	0.695987	1	XP_020948761.1
GO:0003830	beta-1,4-mannosylglycoprotein 4-beta-N-acetylglucosaminyltransferase activity	MF	0.257876	0.695987	1	XP_013852965.2
GO:0043293	apoptosome	CC	0.257876	0.695987	1	XP_020948684.1
GO:0043531	ADP binding	MF	0.257876	0.695987	1	XP_020948684.1
GO:0000815	ESCRT III complex	CC	0.257876	0.695987	1	NP_001230289.1
GO:0016363	nuclear matrix	CC	0.257876	0.695987	1	NP_001230289.1
GO:0019005	SCF ubiquitin ligase complex	CC	0.257876	0.695987	1	XP_020949342.1
GO:0030332	cyclin binding	MF	0.257876	0.695987	1	XP_020949342.1
GO:0031146	SCF-dependent proteasomal ubiquitin-dependent protein catabolic process	BP	0.257876	0.695987	1	XP_020949342.1
GO:0031571	mitotic G1 DNA damage checkpoint	BP	0.257876	0.695987	1	XP_020949342.1
GO:0004824	lysine-tRNA ligase activity	MF	0.257876	0.695987	1	XP_003355791.1
GO:0006430	lysyl-tRNA aminoacylation	BP	0.257876	0.695987	1	XP_003355791.1
GO:0080132	fatty acid alpha-hydroxylase activity	MF	0.257876	0.695987	1	XP_003126916.3
GO:0004152	dihydroorotate dehydrogenase activity	MF	0.257876	0.695987	1	XP_020949487.1
GO:0031848	protection from non-homologous end joining at telomere	BP	0.257876	0.695987	1	XP_003126956.2
GO:0042586	peptide deformylase activity	MF	0.257876	0.695987	1	XP_005655829.1
GO:0050902	leukocyte adhesive activation	BP	0.257876	0.695987	1	XP_020949567.1
GO:0034477	U6 snRNA 3'-end processing	BP	0.257876	0.695987	1	NP_001231732.1
GO:0001955	blood vessel maturation	BP	0.257876	0.695987	1	NP_001001649.2
GO:0030011	maintenance of cell polarity	BP	0.257876	0.695987	1	XP_020949750.1
GO:0001736	establishment of planar polarity	BP	0.257876	0.695987	1	XP_020952758.1
GO:0000172	ribonuclease MRP complex	CC	0.257876	0.695987	1	XP_003127052.1
GO:0005655	nucleolar ribonuclease P complex	CC	0.257876	0.695987	1	XP_003127052.1
GO:0030677	ribonuclease P complex	CC	0.257876	0.695987	1	XP_003127052.1
GO:0005004	GPI-linked ephrin receptor activity	MF	0.257876	0.695987	1	XP_003127734.3
GO:0034720	histone H3-K4 demethylation	BP	0.257876	0.695987	1	XP_020948857.1
GO:0004584	dolichyl-phosphate-mannose-glycolipid alpha-mannosyltransferase activity	MF	0.257876	0.695987	1	XP_003356269.1
GO:0032780	negative regulation of ATPase activity	BP	0.257876	0.695987	1	NP_001090955.1
GO:1902269	positive regulation of polyamine transmembrane transport	BP	0.257876	0.695987	1	NP_001116665.1
GO:0004846	urate oxidase activity	MF	0.257876	0.695987	1	NP_999435.1
GO:0004980	melanocyte-stimulating hormone receptor activity	MF	0.257876	0.695987	1	NP_001008690.1
GO:0044458	motile cilium assembly	BP	0.257876	0.695987	1	XP_020949391.1
GO:0030308	negative regulation of cell growth	BP	0.257876	0.695987	1	XP_020949398.1
GO:0050080	malonyl-CoA decarboxylase activity	MF	0.257876	0.695987	1	XP_020949399.1
GO:0004838	L-tyrosine:2-oxoglutarate aminotransferase activity	MF	0.257876	0.695987	1	XP_003126932.3
GO:1903774	positive regulation of viral budding via host ESCRT complex	BP	0.257876	0.695987	1	XP_020949091.1
GO:0070187	shelterin complex	CC	0.257876	0.695987	1	XP_020949751.1
GO:0030027	lamellipodium	CC	0.257876	0.695987	1	XP_013832940.1
GO:0051638	barbed-end actin filament uncapping	BP	0.257876	0.695987	1	XP_013832940.1
GO:1902745	positive regulation of lamellipodium organization	BP	0.257876	0.695987	1	XP_013832940.1
GO:2000813	negative regulation of barbed-end actin filament capping	BP	0.257876	0.695987	1	XP_013832940.1
GO:0019799	tubulin N-acetyltransferase activity	MF	0.257876	0.695987	1	XP_005665797.1
GO:0071929	alpha-tubulin acetylation	BP	0.257876	0.695987	1	XP_005665797.1
GO:0005956	protein kinase CK2 complex	CC	0.257876	0.695987	1	NP_001138849.1
GO:0061015	snRNA import into nucleus	BP	0.257876	0.695987	1	XP_001929271.1
GO:0030338	CMP-N-acetylneuraminate monooxygenase activity	MF	0.257876	0.695987	1	NP_001106486.1
GO:0046381	CMP-N-acetylneuraminate metabolic process	BP	0.257876	0.695987	1	NP_001106486.1
GO:0043589	skin morphogenesis	BP	0.257876	0.695987	1	NP_001121920.2
GO:0019885	antigen processing and presentation of endogenous peptide antigen via MHC class I	BP	0.257876	0.695987	1	NP_001038046.1
GO:0042825	TAP complex	CC	0.257876	0.695987	1	NP_001038046.1
GO:0046979	TAP2 binding	MF	0.257876	0.695987	1	NP_001038046.1
GO:0004476	mannose-6-phosphate isomerase activity	MF	0.257876	0.695987	1	NP_001240850.1
GO:0004833	tryptophan 2,3-dioxygenase activity	MF	0.257876	0.695987	1	XP_003129045.3
GO:0019441	tryptophan catabolic process to kynurenine	BP	0.257876	0.695987	1	XP_003129045.3
GO:0004639	phosphoribosylaminoimidazolesuccinocarboxamide synthase activity	MF	0.257876	0.695987	1	XP_020957034.1
GO:0006189	'de novo' IMP biosynthetic process	BP	0.257876	0.695987	1	XP_020957034.1
GO:0070175	positive regulation of enamel mineralization	BP	0.257876	0.695987	1	XP_020956200.1
GO:0030345	structural constituent of tooth enamel	MF	0.257876	0.695987	1	NP_999202.1
GO:0005153	interleukin-8 receptor binding	MF	0.257876	0.695987	1	NP_999032.1
GO:0043312	neutrophil degranulation	BP	0.257876	0.695987	1	NP_999027.1
GO:0048280	vesicle fusion with Golgi apparatus	BP	0.257876	0.695987	1	XP_005666819.2
GO:0050750	low-density lipoprotein particle receptor binding	MF	0.257876	0.695987	1	NP_001106907.1
GO:0016785	transferase activity, transferring selenium-containing groups	MF	0.257876	0.695987	1	XP_013834014.1
GO:0097056	selenocysteinyl-tRNA(Sec) biosynthetic process	BP	0.257876	0.695987	1	XP_013834014.1
GO:0034166	toll-like receptor 10 signaling pathway	BP	0.257876	0.695987	1	NP_001025705.1
GO:0034130	toll-like receptor 1 signaling pathway	BP	0.257876	0.695987	1	XP_013834045.2
GO:0042495	detection of triacyl bacterial lipopeptide	BP	0.257876	0.695987	1	XP_013834045.2
GO:0004044	amidophosphoribosyltransferase activity	MF	0.257876	0.695987	1	XP_003482444.1
GO:0002690	positive regulation of leukocyte chemotaxis	BP	0.257876	0.695987	1	NP_001008691.1
GO:0032588	trans-Golgi network membrane	CC	0.257876	0.695987	1	XP_020956020.1
GO:0070257	positive regulation of mucus secretion	BP	0.257876	0.695987	1	XP_020957909.1
GO:0034121	regulation of toll-like receptor signaling pathway	BP	0.257876	0.695987	1	XP_020918367.1
GO:0060544	regulation of necroptotic process	BP	0.257876	0.695987	1	XP_020918367.1
GO:0008897	holo-[acyl-carrier-protein] synthase activity	MF	0.257876	0.695987	1	XP_003129870.1
GO:0003874	6-pyruvoyltetrahydropterin synthase activity	MF	0.257876	0.695987	1	XP_005667396.1
GO:0032485	regulation of Ral protein signal transduction	BP	0.257876	0.695987	1	XP_020919387.1
GO:0004748	ribonucleoside-diphosphate reductase activity, thioredoxin disulfide as acceptor	MF	0.257876	0.695987	1	XP_020918083.1
GO:0032237	activation of store-operated calcium channel activity	BP	0.257876	0.695987	1	XP_005653698.1
GO:0001919	regulation of receptor recycling	BP	0.257876	0.695987	1	XP_003129639.1
GO:0032008	positive regulation of TOR signaling	BP	0.257876	0.695987	1	XP_003129639.1
GO:0032439	endosome localization	BP	0.257876	0.695987	1	XP_003129639.1
GO:0071230	cellular response to amino acid stimulus	BP	0.257876	0.695987	1	XP_003129639.1
GO:0090266	regulation of mitotic cell cycle spindle assembly checkpoint	BP	0.257876	0.695987	1	XP_013854732.1
GO:0016415	octanoyltransferase activity	MF	0.257876	0.695987	1	XP_003129688.2
GO:0005668	RNA polymerase transcription factor SL1 complex	CC	0.257876	0.695987	1	XP_020918327.1
GO:0007588	excretion	BP	0.257876	0.695987	1	XP_003130389.2
GO:0006542	glutamine biosynthetic process	BP	0.257876	0.695987	1	XP_020957861.1
GO:0045900	negative regulation of translational elongation	BP	0.257876	0.695987	1	XP_003130588.1
GO:0033961	cis-stilbene-oxide hydrolase activity	MF	0.257876	0.695987	1	NP_999520.1
GO:0042998	positive regulation of Golgi to plasma membrane protein transport	BP	0.257876	0.695987	1	XP_020920128.1
GO:0071253	connexin binding	MF	0.257876	0.695987	1	XP_020920128.1
GO:0004452	isopentenyl-diphosphate delta-isomerase activity	MF	0.257876	0.695987	1	XP_005668301.1
GO:0006391	transcription initiation from mitochondrial promoter	BP	0.257876	0.695987	1	XP_020920131.1
GO:0034146	toll-like receptor 5 signaling pathway	BP	0.257876	0.695987	1	NP_001335700.1
GO:0052855	ADP-dependent NAD(P)H-hydrate dehydratase activity	MF	0.257876	0.695987	1	NP_001230350.1
GO:0004817	cysteine-tRNA ligase activity	MF	0.257876	0.695987	1	XP_020921571.1
GO:0006423	cysteinyl-tRNA aminoacylation	BP	0.257876	0.695987	1	XP_020921571.1
GO:0046330	positive regulation of JNK cascade	BP	0.257876	0.695987	1	XP_020923144.1
GO:0031340	positive regulation of vesicle fusion	BP	0.257876	0.695987	1	XP_020923194.1
GO:0045956	positive regulation of calcium ion-dependent exocytosis	BP	0.257876	0.695987	1	XP_020923194.1
GO:0043461	proton-transporting ATP synthase complex assembly	BP	0.257876	0.695987	1	XP_020923678.1
GO:0033004	negative regulation of mast cell activation	BP	0.257876	0.695987	1	XP_020922425.1
GO:0043303	mast cell degranulation	BP	0.257876	0.695987	1	XP_020922425.1
GO:0003991	acetylglutamate kinase activity	MF	0.257876	0.695987	1	NP_001090989.1
GO:0005335	serotonin:sodium symporter activity	MF	0.257876	0.695987	1	XP_020923179.1
GO:0017070	U6 snRNA binding	MF	0.257876	0.695987	1	XP_020923227.1
GO:0030623	U5 snRNA binding	MF	0.257876	0.695987	1	XP_020923227.1
GO:0043988	histone H3-S28 phosphorylation	BP	0.257876	0.695987	1	XP_020921847.1
GO:0030128	clathrin coat of endocytic vesicle	CC	0.257876	0.695987	1	XP_020923618.1
GO:0030914	STAGA complex	CC	0.257876	0.695987	1	XP_020924835.1
GO:0008478	pyridoxal kinase activity	MF	0.257876	0.695987	1	NP_999108.1
GO:0009443	pyridoxal 5'-phosphate salvage	BP	0.257876	0.695987	1	NP_999108.1
GO:0047631	ADP-ribose diphosphatase activity	MF	0.257876	0.695987	1	XP_020927161.1
GO:0051454	intracellular pH elevation	BP	0.257876	0.695987	1	XP_005669567.1
GO:0004819	glutamine-tRNA ligase activity	MF	0.257876	0.695987	1	XP_020926311.1
GO:0006425	glutaminyl-tRNA aminoacylation	BP	0.257876	0.695987	1	XP_020926311.1
GO:0030214	hyaluronan catabolic process	BP	0.257876	0.695987	1	XP_005669627.1
GO:0034162	toll-like receptor 9 signaling pathway	BP	0.257876	0.695987	1	XP_005669621.2
GO:0000445	THO complex part of transcription export complex	CC	0.257876	0.695987	1	XP_020924843.1
GO:0002467	germinal center formation	BP	0.257876	0.695987	1	XP_020925559.1
GO:0006535	cysteine biosynthetic process from serine	BP	0.257876	0.695987	1	XP_020926704.1
GO:0004465	lipoprotein lipase activity	MF	0.257876	0.695987	1	NP_999451.1
GO:0007585	respiratory gaseous exchange	BP	0.257876	0.695987	1	NP_001037998.1
GO:0005666	DNA-directed RNA polymerase III complex	CC	0.257876	0.695987	1	XP_020928412.1
GO:0044609	DBIRD complex	CC	0.257876	0.695987	1	NP_001193269.1
GO:0003885	D-arabinono-1,4-lactone oxidase activity	MF	0.257876	0.695987	1	NP_001123420.1
GO:0016899	oxidoreductase activity, acting on the CH-OH group of donors, oxygen as acceptor	MF	0.257876	0.695987	1	NP_001123420.1
GO:0003912	DNA nucleotidylexotransferase activity	MF	0.257876	0.695987	1	XP_003133204.1
GO:0030791	arsenite methyltransferase activity	MF	0.257876	0.695987	1	XP_020929134.1
GO:0006784	heme a biosynthetic process	BP	0.257876	0.695987	1	XP_001929366.1
GO:0015459	potassium channel regulator activity	MF	0.257876	0.695987	1	XP_003359394.4
GO:0004852	uroporphyrinogen-III synthase activity	MF	0.257876	0.695987	1	XP_013839312.1
GO:0004798	thymidylate kinase activity	MF	0.257876	0.695987	1	XP_020932072.1
GO:0006233	dTDP biosynthetic process	BP	0.257876	0.695987	1	XP_020932072.1
GO:0008193	tRNA guanylyltransferase activity	MF	0.257876	0.695987	1	XP_003134152.3
GO:0006689	ganglioside catabolic process	BP	0.257876	0.695987	1	XP_003134190.2
GO:0060236	regulation of mitotic spindle organization	BP	0.257876	0.695987	1	XP_020933753.1
GO:0007620	copulation	BP	0.257876	0.695987	1	NP_001004032.1
GO:0030337	DNA polymerase processivity factor activity	MF	0.257876	0.695987	1	NP_001278854.1
GO:0006907	pinocytosis	BP	0.257876	0.695987	1	XP_020933988.1
GO:0030195	negative regulation of blood coagulation	BP	0.257876	0.695987	1	NP_001124204.1
GO:0047617	acyl-CoA hydrolase activity	MF	0.257876	0.695987	1	XP_001928924.1
GO:0004849	uridine kinase activity	MF	0.257876	0.695987	1	XP_020933282.1
GO:0009416	response to light stimulus	BP	0.257876	0.695987	1	XP_020940622.1
GO:0034661	ncRNA catabolic process	BP	0.257876	0.695987	1	XP_020955929.1
GO:0007176	regulation of epidermal growth factor-activated receptor activity	BP	0.257876	0.695987	1	XP_005660037.1
GO:0042059	negative regulation of epidermal growth factor receptor signaling pathway	BP	0.257876	0.695987	1	XP_005660037.1
GO:0050730	regulation of peptidyl-tyrosine phosphorylation	BP	0.257876	0.695987	1	XP_005660037.1
GO:0050732	negative regulation of peptidyl-tyrosine phosphorylation	BP	0.257876	0.695987	1	XP_005660037.1
GO:0061097	regulation of protein tyrosine kinase activity	BP	0.257876	0.695987	1	XP_005660037.1
GO:0061099	negative regulation of protein tyrosine kinase activity	BP	0.257876	0.695987	1	XP_005660037.1
GO:1901185	negative regulation of ERBB signaling pathway	BP	0.257876	0.695987	1	XP_005660037.1
GO:0071256	translocon complex	CC	0.257876	0.695987	1	NP_001230754.1
GO:0030686	90S preribosome	CC	0.257876	0.695987	1	XP_020954462.1
GO:0045005	DNA-dependent DNA replication maintenance of fidelity	BP	0.257876	0.695987	1	XP_013848769.1
GO:0090329	regulation of DNA-dependent DNA replication	BP	0.257876	0.695987	1	XP_013848769.1
GO:2000104	negative regulation of DNA-dependent DNA replication	BP	0.257876	0.695987	1	XP_013848769.1
GO:0003933	GTP cyclohydrolase activity	MF	0.257876	0.695987	1	XP_020957908.1
GO:0016855	racemase and epimerase activity, acting on amino acids and derivatives	MF	0.257876	0.695987	1	XP_020958362.1
GO:0036361	racemase activity, acting on amino acids and derivatives	MF	0.257876	0.695987	1	XP_020958362.1
GO:0047661	amino-acid racemase activity	MF	0.257876	0.695987	1	XP_020958362.1
GO:0006678	glucosylceramide metabolic process	BP	0.257876	0.695987	1	NP_001245314.1
GO:0010324	membrane invagination	BP	0.257876	0.695987	1	NP_001304009.1
GO:0099024	plasma membrane invagination	BP	0.257876	0.695987	1	NP_001304009.1
GO:0015918	sterol transport	BP	0.257876	0.695987	1	NP_001304009.1
GO:0030301	cholesterol transport	BP	0.257876	0.695987	1	NP_001304009.1
GO:0034185	apolipoprotein binding	MF	0.257876	0.695987	1	NP_001304009.1
GO:0000153	cytoplasmic ubiquitin ligase complex	CC	0.257876	0.695987	1	XP_020938522.1
GO:0000835	ER ubiquitin ligase complex	CC	0.257876	0.695987	1	XP_020938522.1
GO:0036002	pre-mRNA binding	MF	0.257876	0.695987	1	XP_003122635.3
GO:0001905	activation of membrane attack complex	BP	0.257876	0.695987	1	XP_005661088.1
GO:0001969	regulation of activation of membrane attack complex	BP	0.257876	0.695987	1	XP_005661088.1
GO:0002673	regulation of acute inflammatory response	BP	0.257876	0.695987	1	XP_005661088.1
GO:0002920	regulation of humoral immune response	BP	0.257876	0.695987	1	XP_005661088.1
GO:0002921	negative regulation of humoral immune response	BP	0.257876	0.695987	1	XP_005661088.1
GO:0010955	negative regulation of protein processing	BP	0.257876	0.695987	1	XP_005661088.1
GO:0030449	regulation of complement activation	BP	0.257876	0.695987	1	XP_005661088.1
GO:0045916	negative regulation of complement activation	BP	0.257876	0.695987	1	XP_005661088.1
GO:0070613	regulation of protein processing	BP	0.257876	0.695987	1	XP_005661088.1
GO:1903317	regulation of protein maturation	BP	0.257876	0.695987	1	XP_005661088.1
GO:1903318	negative regulation of protein maturation	BP	0.257876	0.695987	1	XP_005661088.1
GO:2000258	negative regulation of protein activation cascade	BP	0.257876	0.695987	1	XP_005661088.1
GO:0002792	negative regulation of peptide secretion	BP	0.257876	0.695987	1	XP_013849963.2
GO:0051048	negative regulation of secretion	BP	0.257876	0.695987	1	XP_013849963.2
GO:0051224	negative regulation of protein transport	BP	0.257876	0.695987	1	XP_013849963.2
GO:1903531	negative regulation of secretion by cell	BP	0.257876	0.695987	1	XP_013849963.2
GO:1904950	negative regulation of establishment of protein localization	BP	0.257876	0.695987	1	XP_013849963.2
GO:0017046	peptide hormone binding	MF	0.257876	0.695987	1	NP_001182261.1
GO:0035498	carnosine metabolic process	BP	0.257876	0.695987	1	XP_005660689.2
GO:0051588	regulation of neurotransmitter transport	BP	0.257876	0.695987	1	XP_005654699.1
GO:0050806	positive regulation of synaptic transmission	BP	0.257876	0.695987	1	XP_005654699.1
GO:0019400	alditol metabolic process	BP	0.257876	0.695987	1	XP_003122689.1
GO:0016842	amidine-lyase activity	MF	0.257876	0.695987	1	XP_020942019.1
GO:0006591	ornithine metabolic process	BP	0.257876	0.695987	1	XP_020942019.1
GO:0001959	regulation of cytokine-mediated signaling pathway	BP	0.257876	0.695987	1	XP_005662183.1
GO:0060330	regulation of response to interferon-gamma	BP	0.257876	0.695987	1	XP_005662183.1
GO:0060333	interferon-gamma-mediated signaling pathway	BP	0.257876	0.695987	1	XP_005662183.1
GO:0060759	regulation of response to cytokine stimulus	BP	0.257876	0.695987	1	XP_005662183.1
GO:0071346	cellular response to interferon-gamma	BP	0.257876	0.695987	1	XP_005662183.1
GO:0018214	protein carboxylation	BP	0.257876	0.695987	1	XP_003354792.1
GO:0015926	glucosidase activity	MF	0.257876	0.695987	1	XP_003125038.1
GO:0000255	allantoin metabolic process	BP	0.257876	0.695987	1	XP_020944072.1
GO:0043605	cellular amide catabolic process	BP	0.257876	0.695987	1	XP_020944072.1
GO:0006706	steroid catabolic process	BP	0.257876	0.695987	1	XP_020944405.1
GO:0016127	sterol catabolic process	BP	0.257876	0.695987	1	XP_020944405.1
GO:0008395	steroid hydroxylase activity	MF	0.257876	0.695987	1	XP_020944405.1
GO:0001508	action potential	BP	0.257876	0.695987	1	XP_020948761.1
GO:0036452	ESCRT complex	CC	0.257876	0.695987	1	NP_001230289.1
GO:0044773	mitotic DNA damage checkpoint	BP	0.257876	0.695987	1	XP_020949342.1
GO:0044783	G1 DNA damage checkpoint	BP	0.257876	0.695987	1	XP_020949342.1
GO:0044819	mitotic G1/S transition checkpoint	BP	0.257876	0.695987	1	XP_020949342.1
GO:0016635	oxidoreductase activity, acting on the CH-CH group of donors, quinone or related compound as acceptor	MF	0.257876	0.695987	1	XP_020949487.1
GO:0043247	telomere maintenance in response to DNA damage	BP	0.257876	0.695987	1	XP_003126956.2
GO:0045123	cellular extravasation	BP	0.257876	0.695987	1	XP_020949567.1
GO:0034472	snRNA 3'-end processing	BP	0.257876	0.695987	1	NP_001231732.1
GO:0043628	ncRNA 3'-end processing	BP	0.257876	0.695987	1	NP_001231732.1
GO:0001738	morphogenesis of a polarized epithelium	BP	0.257876	0.695987	1	XP_020952758.1
GO:0007164	establishment of tissue polarity	BP	0.257876	0.695987	1	XP_020952758.1
GO:0030681	multimeric ribonuclease P complex	CC	0.257876	0.695987	1	XP_003127052.1
GO:0043462	regulation of ATPase activity	BP	0.257876	0.695987	1	NP_001090955.1
GO:0015846	polyamine transport	BP	0.257876	0.695987	1	NP_001116665.1
GO:1902047	polyamine transmembrane transport	BP	0.257876	0.695987	1	NP_001116665.1
GO:1902267	regulation of polyamine transmembrane transport	BP	0.257876	0.695987	1	NP_001116665.1
GO:0016661	oxidoreductase activity, acting on other nitrogenous compounds as donors	MF	0.257876	0.695987	1	NP_999435.1
GO:0016663	oxidoreductase activity, acting on other nitrogenous compounds as donors, oxygen as acceptor	MF	0.257876	0.695987	1	NP_999435.1
GO:0045926	negative regulation of growth	BP	0.257876	0.695987	1	XP_020949398.1
GO:0070547	L-tyrosine aminotransferase activity	MF	0.257876	0.695987	1	XP_003126932.3
GO:0039702	viral budding via host ESCRT complex	BP	0.257876	0.695987	1	XP_020949091.1
GO:0043902	positive regulation of multi-organism process	BP	0.257876	0.695987	1	XP_020949091.1
GO:0046755	viral budding	BP	0.257876	0.695987	1	XP_020949091.1
GO:0048524	positive regulation of viral process	BP	0.257876	0.695987	1	XP_020949091.1
GO:1903772	regulation of viral budding via host ESCRT complex	BP	0.257876	0.695987	1	XP_020949091.1
GO:1903900	regulation of viral life cycle	BP	0.257876	0.695987	1	XP_020949091.1
GO:1903902	positive regulation of viral life cycle	BP	0.257876	0.695987	1	XP_020949091.1
GO:0051695	actin filament uncapping	BP	0.257876	0.695987	1	XP_013832940.1
GO:0097581	lamellipodium organization	BP	0.257876	0.695987	1	XP_013832940.1
GO:1902743	regulation of lamellipodium organization	BP	0.257876	0.695987	1	XP_013832940.1
GO:2000812	regulation of barbed-end actin filament capping	BP	0.257876	0.695987	1	XP_013832940.1
GO:0006404	RNA import into nucleus	BP	0.257876	0.695987	1	XP_001929271.1
GO:0051030	snRNA transport	BP	0.257876	0.695987	1	XP_001929271.1
GO:0002474	antigen processing and presentation of peptide antigen via MHC class I	BP	0.257876	0.695987	1	NP_001038046.1
GO:0002483	antigen processing and presentation of endogenous peptide antigen	BP	0.257876	0.695987	1	NP_001038046.1
GO:0019883	antigen processing and presentation of endogenous antigen	BP	0.257876	0.695987	1	NP_001038046.1
GO:0048002	antigen processing and presentation of peptide antigen	BP	0.257876	0.695987	1	NP_001038046.1
GO:0042824	MHC class I peptide loading complex	CC	0.257876	0.695987	1	NP_001038046.1
GO:0046977	TAP binding	MF	0.257876	0.695987	1	NP_001038046.1
GO:0042537	benzene-containing compound metabolic process	BP	0.257876	0.695987	1	XP_003129045.3
GO:0070189	kynurenine metabolic process	BP	0.257876	0.695987	1	XP_003129045.3
GO:0034505	tooth mineralization	BP	0.257876	0.695987	1	XP_020956200.1
GO:0042481	regulation of odontogenesis	BP	0.257876	0.695987	1	XP_020956200.1
GO:0042482	positive regulation of odontogenesis	BP	0.257876	0.695987	1	XP_020956200.1
GO:0042487	regulation of odontogenesis of dentin-containing tooth	BP	0.257876	0.695987	1	XP_020956200.1
GO:0042488	positive regulation of odontogenesis of dentin-containing tooth	BP	0.257876	0.695987	1	XP_020956200.1
GO:0070166	enamel mineralization	BP	0.257876	0.695987	1	XP_020956200.1
GO:0070170	regulation of tooth mineralization	BP	0.257876	0.695987	1	XP_020956200.1
GO:0070172	positive regulation of tooth mineralization	BP	0.257876	0.695987	1	XP_020956200.1
GO:0070173	regulation of enamel mineralization	BP	0.257876	0.695987	1	XP_020956200.1
GO:0097186	amelogenesis	BP	0.257876	0.695987	1	XP_020956200.1
GO:0030021	extracellular matrix structural constituent conferring compression resistance	MF	0.257876	0.695987	1	NP_999202.1
GO:0045236	CXCR chemokine receptor binding	MF	0.257876	0.695987	1	NP_999032.1
GO:0002283	neutrophil activation involved in immune response	BP	0.257876	0.695987	1	NP_999027.1
GO:0002446	neutrophil mediated immunity	BP	0.257876	0.695987	1	NP_999027.1
GO:0070325	lipoprotein particle receptor binding	MF	0.257876	0.695987	1	NP_001106907.1
GO:0071725	response to triacyl bacterial lipopeptide	BP	0.257876	0.695987	1	XP_013834045.2
GO:0002687	positive regulation of leukocyte migration	BP	0.257876	0.695987	1	NP_001008691.1
GO:0050921	positive regulation of chemotaxis	BP	0.257876	0.695987	1	NP_001008691.1
GO:0070254	mucus secretion	BP	0.257876	0.695987	1	XP_020957909.1
GO:0070255	regulation of mucus secretion	BP	0.257876	0.695987	1	XP_020957909.1
GO:0070265	necrotic cell death	BP	0.257876	0.695987	1	XP_020918367.1
GO:0010939	regulation of necrotic cell death	BP	0.257876	0.695987	1	XP_020918367.1
GO:0070266	necroptotic process	BP	0.257876	0.695987	1	XP_020918367.1
GO:0097300	programmed necrotic cell death	BP	0.257876	0.695987	1	XP_020918367.1
GO:0016838	carbon-oxygen lyase activity, acting on phosphates	MF	0.257876	0.695987	1	XP_005667396.1
GO:0032484	Ral protein signal transduction	BP	0.257876	0.695987	1	XP_020919387.1
GO:0016725	oxidoreductase activity, acting on CH or CH2 groups	MF	0.257876	0.695987	1	XP_020918083.1
GO:0016728	oxidoreductase activity, acting on CH or CH2 groups, disulfide as acceptor	MF	0.257876	0.695987	1	XP_020918083.1
GO:0061731	ribonucleoside-diphosphate reductase activity	MF	0.257876	0.695987	1	XP_020918083.1
GO:0032411	positive regulation of transporter activity	BP	0.257876	0.695987	1	XP_005653698.1
GO:0032414	positive regulation of ion transmembrane transporter activity	BP	0.257876	0.695987	1	XP_005653698.1
GO:0051928	positive regulation of calcium ion transport	BP	0.257876	0.695987	1	XP_005653698.1
GO:1901021	positive regulation of calcium ion transmembrane transporter activity	BP	0.257876	0.695987	1	XP_005653698.1
GO:1901339	regulation of store-operated calcium channel activity	BP	0.257876	0.695987	1	XP_005653698.1
GO:1901341	positive regulation of store-operated calcium channel activity	BP	0.257876	0.695987	1	XP_005653698.1
GO:1904064	positive regulation of cation transmembrane transport	BP	0.257876	0.695987	1	XP_005653698.1
GO:1904427	positive regulation of calcium ion transmembrane transport	BP	0.257876	0.695987	1	XP_005653698.1
GO:2001259	positive regulation of cation channel activity	BP	0.257876	0.695987	1	XP_005653698.1
GO:0001101	response to acid chemical	BP	0.257876	0.695987	1	XP_003129639.1
GO:0043200	response to amino acid	BP	0.257876	0.695987	1	XP_003129639.1
GO:0071229	cellular response to acid chemical	BP	0.257876	0.695987	1	XP_003129639.1
GO:0090231	regulation of spindle checkpoint	BP	0.257876	0.695987	1	XP_013854732.1
GO:1901976	regulation of cell cycle checkpoint	BP	0.257876	0.695987	1	XP_013854732.1
GO:1903504	regulation of mitotic spindle checkpoint	BP	0.257876	0.695987	1	XP_013854732.1
GO:0016803	ether hydrolase activity	MF	0.257876	0.695987	1	NP_999520.1
GO:0042996	regulation of Golgi to plasma membrane protein transport	BP	0.257876	0.695987	1	XP_020920128.1
GO:0043001	Golgi to plasma membrane protein transport	BP	0.257876	0.695987	1	XP_020920128.1
GO:0072659	protein localization to plasma membrane	BP	0.257876	0.695987	1	XP_020920128.1
GO:1903076	regulation of protein localization to plasma membrane	BP	0.257876	0.695987	1	XP_020920128.1
GO:1903078	positive regulation of protein localization to plasma membrane	BP	0.257876	0.695987	1	XP_020920128.1
GO:1903827	regulation of cellular protein localization	BP	0.257876	0.695987	1	XP_020920128.1
GO:1903829	positive regulation of cellular protein localization	BP	0.257876	0.695987	1	XP_020920128.1
GO:1904375	regulation of protein localization to cell periphery	BP	0.257876	0.695987	1	XP_020920128.1
GO:1904377	positive regulation of protein localization to cell periphery	BP	0.257876	0.695987	1	XP_020920128.1
GO:1905475	regulation of protein localization to membrane	BP	0.257876	0.695987	1	XP_020920128.1
GO:1905477	positive regulation of protein localization to membrane	BP	0.257876	0.695987	1	XP_020920128.1
GO:1990778	protein localization to cell periphery	BP	0.257876	0.695987	1	XP_020920128.1
GO:0000959	mitochondrial RNA metabolic process	BP	0.257876	0.695987	1	XP_020920131.1
GO:0006390	transcription from mitochondrial promoter	BP	0.257876	0.695987	1	XP_020920131.1
GO:0140053	mitochondrial gene expression	BP	0.257876	0.695987	1	XP_020920131.1
GO:0032874	positive regulation of stress-activated MAPK cascade	BP	0.257876	0.695987	1	XP_020923144.1
GO:0070304	positive regulation of stress-activated protein kinase signaling cascade	BP	0.257876	0.695987	1	XP_020923144.1
GO:0031338	regulation of vesicle fusion	BP	0.257876	0.695987	1	XP_020923194.1
GO:0045921	positive regulation of exocytosis	BP	0.257876	0.695987	1	XP_020923194.1
GO:1903307	positive regulation of regulated secretory pathway	BP	0.257876	0.695987	1	XP_020923194.1
GO:0070272	proton-transporting ATP synthase complex biogenesis	BP	0.257876	0.695987	1	XP_020923678.1
GO:0033003	regulation of mast cell activation	BP	0.257876	0.695987	1	XP_020922425.1
GO:0002279	mast cell activation involved in immune response	BP	0.257876	0.695987	1	XP_020922425.1
GO:0002448	mast cell mediated immunity	BP	0.257876	0.695987	1	XP_020922425.1
GO:0032418	lysosome localization	BP	0.257876	0.695987	1	XP_020922425.1
GO:0015222	serotonin transmembrane transporter activity	MF	0.257876	0.695987	1	XP_020923179.1
GO:0018105	peptidyl-serine phosphorylation	BP	0.257876	0.695987	1	XP_020921847.1
GO:0018209	peptidyl-serine modification	BP	0.257876	0.695987	1	XP_020921847.1
GO:0035404	histone-serine phosphorylation	BP	0.257876	0.695987	1	XP_020921847.1
GO:0030666	endocytic vesicle membrane	CC	0.257876	0.695987	1	XP_020923618.1
GO:0030669	clathrin-coated endocytic vesicle membrane	CC	0.257876	0.695987	1	XP_020923618.1
GO:0045334	clathrin-coated endocytic vesicle	CC	0.257876	0.695987	1	XP_020923618.1
GO:0042822	pyridoxal phosphate metabolic process	BP	0.257876	0.695987	1	NP_999108.1
GO:0042823	pyridoxal phosphate biosynthetic process	BP	0.257876	0.695987	1	NP_999108.1
GO:0046184	aldehyde biosynthetic process	BP	0.257876	0.695987	1	NP_999108.1
GO:0030004	cellular monovalent inorganic cation homeostasis	BP	0.257876	0.695987	1	XP_005669567.1
GO:0030641	regulation of cellular pH	BP	0.257876	0.695987	1	XP_005669567.1
GO:0045852	pH elevation	BP	0.257876	0.695987	1	XP_005669567.1
GO:0051453	regulation of intracellular pH	BP	0.257876	0.695987	1	XP_005669567.1
GO:0000346	transcription export complex	CC	0.257876	0.695987	1	XP_020924843.1
GO:0000347	THO complex	CC	0.257876	0.695987	1	XP_020924843.1
GO:0019344	cysteine biosynthetic process	BP	0.257876	0.695987	1	XP_020926704.1
GO:0046160	heme a metabolic process	BP	0.257876	0.695987	1	XP_001929366.1
GO:0009133	nucleoside diphosphate biosynthetic process	BP	0.257876	0.695987	1	XP_020932072.1
GO:0009138	pyrimidine nucleoside diphosphate metabolic process	BP	0.257876	0.695987	1	XP_020932072.1
GO:0009139	pyrimidine nucleoside diphosphate biosynthetic process	BP	0.257876	0.695987	1	XP_020932072.1
GO:0009189	deoxyribonucleoside diphosphate biosynthetic process	BP	0.257876	0.695987	1	XP_020932072.1
GO:0009196	pyrimidine deoxyribonucleoside diphosphate metabolic process	BP	0.257876	0.695987	1	XP_020932072.1
GO:0009197	pyrimidine deoxyribonucleoside diphosphate biosynthetic process	BP	0.257876	0.695987	1	XP_020932072.1
GO:0046072	dTDP metabolic process	BP	0.257876	0.695987	1	XP_020932072.1
GO:0001573	ganglioside metabolic process	BP	0.257876	0.695987	1	XP_003134190.2
GO:0090224	regulation of spindle organization	BP	0.257876	0.695987	1	XP_020933753.1
GO:0007618	mating	BP	0.257876	0.695987	1	NP_001004032.1
GO:0050819	negative regulation of coagulation	BP	0.257876	0.695987	1	NP_001124204.1
GO:0061045	negative regulation of wound healing	BP	0.257876	0.695987	1	NP_001124204.1
GO:1900047	negative regulation of hemostasis	BP	0.257876	0.695987	1	NP_001124204.1
GO:1903035	negative regulation of response to wounding	BP	0.257876	0.695987	1	NP_001124204.1
GO:0016289	CoA hydrolase activity	MF	0.257876	0.695987	1	XP_001928924.1
GO:0051188	cofactor biosynthetic process	BP	0.259031	0.695987	16	XP_020925027.1,XP_001928369.2,XP_020957908.1,XP_020940437.1,XP_020938299.1,XP_020942200.1,NP_001161122.1,XP_020943021.1,XP_020949568.1,XP_020957089.1,XP_005667396.1,XP_003129688.2,XP_020919463.1,XP_003131374.1,NP_999108.1,XP_001929366.1
GO:0019205	nucleobase-containing compound kinase activity	MF	0.2639	0.695987	10	XP_003122225.3,XP_003122298.1,XP_003125051.2,XP_020945098.1,XP_020949644.1,XP_020951501.1,XP_003128059.3,XP_003132225.1,XP_020932072.1,XP_020933282.1
GO:0006397	mRNA processing	BP	0.265297	0.695987	18	XP_003122635.3,NP_001254773.1,XP_003122565.3,XP_003122764.1,XP_005654810.2,XP_020942121.1,NP_001177142.1,XP_020951215.1,XP_003127843.1,NP_001116608.1,XP_005667301.1,NP_001090981.1,XP_005668752.2,XP_020923227.1,XP_020923654.1,XP_020924843.1,XP_020929142.1,XP_020933272.1
GO:0043086	negative regulation of catalytic activity	BP	0.266335	0.695987	6	XP_005660037.1,XP_020944446.1,NP_001116466.1,NP_001116468.2,NP_001090955.1,NP_999035.1
GO:0060249	anatomical structure homeostasis	BP	0.266335	0.695987	6	XP_003354322.2,XP_020938133.1,XP_005663085.1,XP_003126956.2,XP_020949751.1,XP_005670440.2
GO:0070469	respiratory chain	CC	0.266335	0.695987	6	XP_020942055.1,NP_001172101.1,XP_005664878.2,XP_003359029.4,NP_001138314.1,NP_001231814.1
GO:0009617	response to bacterium	BP	0.266335	0.695987	6	NP_001180220.1,XP_013834045.2,NP_998925.2,NP_001335700.1,XP_020926282.1,XP_005669621.2
GO:0051607	defense response to virus	BP	0.268722	0.695987	2	NP_001026966.1,XP_020929339.1
GO:0016877	ligase activity, forming carbon-sulfur bonds	MF	0.268722	0.695987	2	XP_020925268.1,XP_020949669.1
GO:0032990	cell part morphogenesis	BP	0.268722	0.695987	2	XP_003125033.3,XP_020928182.1
GO:0048812	neuron projection morphogenesis	BP	0.268722	0.695987	2	XP_003125033.3,XP_020928182.1
GO:0048858	cell projection morphogenesis	BP	0.268722	0.695987	2	XP_003125033.3,XP_020928182.1
GO:0120039	plasma membrane bounded cell projection morphogenesis	BP	0.268722	0.695987	2	XP_003125033.3,XP_020928182.1
GO:0009127	purine nucleoside monophosphate biosynthetic process	BP	0.268722	0.695987	2	XP_020957034.1,XP_020920661.1
GO:0009168	purine ribonucleoside monophosphate biosynthetic process	BP	0.268722	0.695987	2	XP_020957034.1,XP_020920661.1
GO:0051427	hormone receptor binding	MF	0.268722	0.695987	2	XP_003130874.3,XP_020926295.1
GO:0046914	transition metal ion binding	MF	0.270199	0.695987	267	XP_020941295.1,XP_001926966.2,NP_001302715.1,XP_013849100.1,XP_001926629.2,XP_005659239.1,XP_020944196.1,XP_001925615.1,XP_003121373.1,XP_005654461.1,XP_003121485.1,XP_003122079.1,XP_020923801.1,XP_020923836.1,XP_013849289.1,XP_013849352.2,XP_020925376.1,XP_020932489.1,XP_003122542.3,XP_020938522.1,XP_003122635.3,XP_013849758.2,XP_005661082.1,XP_005661154.1,NP_998903.1,XP_013846058.2,NP_001233179…
GO:0030695	GTPase regulator activity	MF	0.272095	0.695987	14	XP_020938507.1,XP_005661509.1,XP_020940591.1,NP_999391.1,XP_020943708.1,XP_013843335.1,XP_020951185.1,XP_005665877.2,XP_020921784.1,XP_020923478.1,XP_020921722.1,XP_020923175.1,XP_020931519.1,XP_005657750.1
GO:0051239	regulation of multicellular organismal process	BP	0.272095	0.695987	14	XP_013847876.1,XP_020937355.1,XP_020939356.1,XP_003129069.1,XP_005666772.1,XP_020956200.1,NP_001025705.1,XP_013834045.2,NP_998925.2,XP_020957909.1,NP_001335700.1,XP_005669621.2,XP_020928830.1,NP_001124204.1
GO:0016746	transferase activity, transferring acyl groups	MF	0.272885	0.695987	35	XP_020955601.1,XP_020933955.1,NP_001123277.1,XP_005660935.1,XP_020938657.1,XP_020938663.1,XP_005660697.1,XP_020938548.1,XP_020942712.1,XP_020944056.1,XP_020942870.1,XP_003125054.1,NP_001271295.1,XP_001927938.2,XP_020947356.1,XP_020949819.1,NP_001158328.1,NP_001233172.1,NP_001161887.1,XP_005665797.1,NP_001028180.1,NP_001161123.1,NP_999159.1,XP_020919395.1,XP_003357646.2,XP_003129688.2,XP_020920495…
GO:0012505	endomembrane system	CC	0.274931	0.695987	67	XP_020921668.1,NP_001230754.1,XP_003122270.2,XP_020925778.1,XP_013848055.1,XP_020925013.1,NP_001230988.1,XP_020925130.1,NP_001098768.1,XP_020938473.1,XP_020938522.1,XP_013849697.1,XP_003123521.1,XP_003354039.2,XP_005661527.2,XP_003123930.2,NP_001230853.1,NP_999116.1,NP_001167604.1,XP_005661313.1,XP_020934812.1,XP_013850564.1,XP_020941656.1,XP_020941340.1,XP_020942131.1,XP_020942952.1,XP_003125215…
GO:0016715	oxidoreductase activity, acting on paired donors, with incorporation or reduction of molecular oxygen, reduced ascorbate as one donor, and incorporation of one atom of oxygen	MF	0.275064	0.695987	2	XP_001926966.2,XP_020934851.1
GO:0004767	sphingomyelin phosphodiesterase activity	MF	0.275064	0.695987	2	XP_003480304.1,XP_003127785.2
GO:0006685	sphingomyelin catabolic process	BP	0.275064	0.695987	2	XP_003480304.1,XP_003127785.2
GO:0006469	negative regulation of protein kinase activity	BP	0.275064	0.695987	2	XP_005660037.1,XP_020944446.1
GO:0000178	exosome (RNase complex)	CC	0.275064	0.695987	2	XP_001929041.1,XP_001928838.2
GO:0051092	positive regulation of NF-kappaB transcription factor activity	BP	0.275064	0.695987	2	XP_020923836.1,NP_001107753.1
GO:0016628	oxidoreductase activity, acting on the CH-CH group of donors, NAD or NADP as acceptor	MF	0.275064	0.695987	2	XP_020938303.1,XP_003122590.1
GO:0006094	gluconeogenesis	BP	0.275064	0.695987	2	NP_999514.1,NP_001116630.1
GO:0008091	spectrin	CC	0.275064	0.695987	2	XP_020938428.1,XP_020943877.1
GO:0001733	galactosylceramide sulfotransferase activity	MF	0.275064	0.695987	2	XP_020938473.1,NP_998943.1
GO:0006953	acute-phase response	BP	0.275064	0.695987	2	XP_005661152.2,XP_013849956.1
GO:0017150	tRNA dihydrouridine synthase activity	MF	0.275064	0.695987	2	XP_003123140.1,XP_013843968.1
GO:0008360	regulation of cell shape	BP	0.275064	0.695987	2	NP_001033725.1,XP_013836325.1
GO:0007389	pattern specification process	BP	0.275064	0.695987	2	XP_020941656.1,XP_020947176.1
GO:0031369	translation initiation factor binding	MF	0.275064	0.695987	2	NP_001189449.1,XP_020943698.1
GO:0017119	Golgi transport complex	CC	0.275064	0.695987	2	XP_020942131.1,XP_003126953.3
GO:0005952	cAMP-dependent protein kinase complex	CC	0.275064	0.695987	2	XP_020941596.1,XP_005656989.1
GO:0008603	cAMP-dependent protein kinase regulator activity	MF	0.275064	0.695987	2	XP_020941596.1,XP_005656989.1
GO:0017158	regulation of calcium ion-dependent exocytosis	BP	0.275064	0.695987	2	XP_020943648.1,XP_020923194.1
GO:0004488	methylenetetrahydrofolate dehydrogenase (NADP+) activity	MF	0.275064	0.695987	2	XP_020943021.1,XP_020957089.1
GO:0003917	DNA topoisomerase type I activity	MF	0.275064	0.695987	2	XP_013848980.1,XP_020923645.1
GO:0070461	SAGA-type complex	CC	0.275064	0.695987	2	XP_001925145.1,XP_020924835.1
GO:0008188	neuropeptide receptor activity	MF	0.275064	0.695987	2	XP_003355108.1,XP_020933359.1
GO:0006144	purine nucleobase metabolic process	BP	0.275064	0.695987	2	NP_999435.1,XP_003482444.1
GO:0009074	aromatic amino acid family catabolic process	BP	0.275064	0.695987	2	XP_003126932.3,XP_003129045.3
GO:0051183	vitamin transporter activity	MF	0.275064	0.695987	2	XP_005666216.1,XP_020932944.1
GO:0050729	positive regulation of inflammatory response	BP	0.275064	0.695987	2	NP_001025705.1,XP_005669621.2
GO:0040029	regulation of gene expression, epigenetic	BP	0.275064	0.695987	2	XP_020939844.1,XP_020922549.1
GO:0005801	cis-Golgi network	CC	0.275064	0.695987	2	XP_003131835.2,XP_005657092.1
GO:0006563	L-serine metabolic process	BP	0.275064	0.695987	2	XP_020923648.1,XP_020926704.1
GO:0042765	GPI-anchor transamidase complex	CC	0.275064	0.695987	2	NP_001231268.1,XP_003360061.3
GO:0016925	protein sumoylation	BP	0.275064	0.695987	2	XP_003359058.1,NP_001106147.1
GO:0038061	NIK/NF-kappaB signaling	BP	0.275064	0.695987	2	XP_020923144.1,XP_020928400.1
GO:0008241	peptidyl-dipeptidase activity	MF	0.275064	0.695987	2	NP_001116542.1,XP_020935798.1
GO:0010469	regulation of receptor activity	BP	0.275064	0.695987	2	XP_005660037.1,XP_020925560.1
GO:0033673	negative regulation of kinase activity	BP	0.275064	0.695987	2	XP_005660037.1,XP_020944446.1
GO:0051348	negative regulation of transferase activity	BP	0.275064	0.695987	2	XP_005660037.1,XP_020944446.1
GO:0045862	positive regulation of proteolysis	BP	0.275064	0.695987	2	XP_005660037.1,XP_013851626.1
GO:0006684	sphingomyelin metabolic process	BP	0.275064	0.695987	2	XP_003480304.1,XP_003127785.2
GO:1905354	exoribonuclease complex	CC	0.275064	0.695987	2	XP_001929041.1,XP_001928838.2
GO:0019319	hexose biosynthetic process	BP	0.275064	0.695987	2	NP_999514.1,NP_001116630.1
GO:0046364	monosaccharide biosynthetic process	BP	0.275064	0.695987	2	NP_999514.1,NP_001116630.1
GO:0030863	cortical cytoskeleton	CC	0.275064	0.695987	2	XP_020938428.1,XP_020943877.1
GO:0030864	cortical actin cytoskeleton	CC	0.275064	0.695987	2	XP_020938428.1,XP_020943877.1
GO:0050694	galactose 3-O-sulfotransferase activity	MF	0.275064	0.695987	2	XP_020938473.1,NP_998943.1
GO:0002683	negative regulation of immune system process	BP	0.275064	0.695987	2	XP_005661088.1,XP_020922425.1
GO:0034311	diol metabolic process	BP	0.275064	0.695987	2	XP_020940437.1,XP_005667396.1
GO:0046165	alcohol biosynthetic process	BP	0.275064	0.695987	2	XP_020940437.1,XP_005667396.1
GO:0001894	tissue homeostasis	BP	0.275064	0.695987	2	XP_020938133.1,XP_005670440.2
GO:0048871	multicellular organismal homeostasis	BP	0.275064	0.695987	2	XP_020938133.1,XP_005670440.2
GO:1903305	regulation of regulated secretory pathway	BP	0.275064	0.695987	2	XP_020943648.1,XP_020923194.1
GO:0006848	pyruvate transport	BP	0.275064	0.695987	2	XP_003355118.1,XP_020935718.1
GO:1901475	pyruvate transmembrane transport	BP	0.275064	0.695987	2	XP_003355118.1,XP_020935718.1
GO:0046112	nucleobase biosynthetic process	BP	0.275064	0.695987	2	XP_020949487.1,XP_003482444.1
GO:0016577	histone demethylation	BP	0.275064	0.695987	2	XP_020948857.1,XP_020923492.1
GO:0070076	histone lysine demethylation	BP	0.275064	0.695987	2	XP_020948857.1,XP_020923492.1
GO:0046950	cellular ketone body metabolic process	BP	0.275064	0.695987	2	XP_005674674.3,XP_020951187.1
GO:1902224	ketone body metabolic process	BP	0.275064	0.695987	2	XP_005674674.3,XP_020951187.1
GO:0019201	nucleotide kinase activity	MF	0.275064	0.695987	2	XP_020951501.1,XP_020932072.1
GO:0043243	positive regulation of protein complex disassembly	BP	0.275064	0.695987	2	XP_013832940.1,XP_020923474.1
GO:0031214	biomineral tissue development	BP	0.275064	0.695987	2	XP_020956200.1,XP_020928830.1
GO:0070167	regulation of biomineral tissue development	BP	0.275064	0.695987	2	XP_020956200.1,XP_020928830.1
GO:0002443	leukocyte mediated immunity	BP	0.275064	0.695987	2	NP_999027.1,XP_020922425.1
GO:0099106	ion channel regulator activity	MF	0.275064	0.695987	2	XP_005653698.1,XP_003359394.4
GO:0022898	regulation of transmembrane transporter activity	BP	0.275064	0.695987	2	XP_005653698.1,XP_020925560.1
GO:0032409	regulation of transporter activity	BP	0.275064	0.695987	2	XP_005653698.1,XP_020925560.1
GO:0032412	regulation of ion transmembrane transporter activity	BP	0.275064	0.695987	2	XP_005653698.1,XP_020925560.1
GO:1904062	regulation of cation transmembrane transport	BP	0.275064	0.695987	2	XP_005653698.1,XP_020925560.1
GO:2001257	regulation of cation channel activity	BP	0.275064	0.695987	2	XP_005653698.1,XP_020925560.1
GO:0006448	regulation of translational elongation	BP	0.275064	0.695987	2	XP_003130588.1,XP_020923474.1
GO:0071855	neuropeptide receptor binding	MF	0.275064	0.695987	2	XP_003130874.3,XP_020926295.1
GO:0042493	response to drug	BP	0.275064	0.695987	2	XP_020923591.1,XP_020923605.1
GO:0015893	drug transport	BP	0.275064	0.695987	2	XP_020923591.1,XP_020923605.1
GO:0090484	drug transporter activity	MF	0.275064	0.695987	2	XP_020923591.1,XP_020923605.1
GO:1901575	organic substance catabolic process	BP	0.277118	0.697844	57	NP_001231282.1,XP_020955929.1,XP_005660037.1,XP_001928025.1,XP_003480304.1,XP_001925615.1,NP_001245314.1,XP_020922513.1,XP_020938522.1,NP_998903.1,NP_001230149.1,XP_003123703.1,NP_001230739.1,XP_020938543.1,NP_001136316.1,XP_003123386.2,XP_020941842.1,XP_020943654.1,NP_001116459.1,XP_013851626.1,XP_020944072.1,XP_003355080.1,XP_020944405.1,XP_005664302.1,XP_020949342.1,NP_001231437.1,XP_003127785…
GO:0005104	fibroblast growth factor receptor binding	MF	0.277407	0.697844	7	XP_003122469.2,XP_003122466.1,XP_003122468.1,XP_020939958.1,XP_020928388.1,XP_020929051.1,NP_001233211.1
GO:0009247	glycolipid biosynthetic process	BP	0.277407	0.697844	7	XP_020938473.1,XP_003125215.1,XP_003355152.1,XP_003356269.1,NP_001231268.1,NP_998943.1,XP_003360061.3
GO:0050909	sensory perception of taste	BP	0.277407	0.697844	7	XP_003360151.2,XP_003134636.1,XP_003134637.1,XP_013846219.1,XP_013841022.2,XP_020934252.1,XP_020934251.1
GO:0032270	positive regulation of cellular protein metabolic process	BP	0.277407	0.697844	7	XP_005660037.1,XP_020939968.1,XP_013851626.1,XP_003129639.1,XP_020923144.1,XP_020923474.1,XP_020933753.1
GO:0016684	oxidoreductase activity, acting on peroxide as acceptor	MF	0.277407	0.697844	7	NP_001231403.1,XP_020952292.1,NP_999051.1,NP_001131079.1,NP_999366.1,NP_001231460.1,NP_001108627.1
GO:0016701	oxidoreductase activity, acting on single donors with incorporation of molecular oxygen	MF	0.277407	0.697844	7	XP_013850564.1,NP_001230627.1,XP_003129045.3,XP_020918147.1,XP_020923514.1,XP_020923515.1,XP_020923516.1
GO:0007606	sensory perception of chemical stimulus	BP	0.277407	0.697844	7	XP_003360151.2,XP_003134636.1,XP_003134637.1,XP_013846219.1,XP_013841022.2,XP_020934252.1,XP_020934251.1
GO:0031175	neuron projection development	BP	0.278217	0.699373	4	NP_001098768.1,XP_003125033.3,XP_020928182.1,XP_020933496.1
GO:0000287	magnesium ion binding	MF	0.28131	0.706637	15	XP_020955694.1,XP_005660266.1,XP_005652963.1,XP_020939876.1,XP_003480728.1,XP_020939380.1,NP_001230610.1,XP_020949006.1,XP_020951648.1,XP_003129870.1,XP_003129899.1,XP_020923630.1,XP_003134152.3,NP_001038040.1,XP_020934065.1
GO:0019953	sexual reproduction	BP	0.28302	0.709904	17	NP_999418.1,NP_999417.1,XP_003354656.1,NP_001116468.2,XP_003126253.1,XP_020957075.1,NP_999271.1,XP_020922497.1,NP_001171399.1,NP_001182299.1,XP_020929241.1,XP_005655871.1,NP_999001.1,NP_999002.1,NP_001026946.1,NP_001004032.1,NP_999176.1
GO:0044703	multi-organism reproductive process	BP	0.28302	0.709904	17	NP_999418.1,NP_999417.1,XP_003354656.1,NP_001116468.2,XP_003126253.1,XP_020957075.1,NP_999271.1,XP_020922497.1,NP_001171399.1,NP_001182299.1,XP_020929241.1,XP_005655871.1,NP_999001.1,NP_999002.1,NP_001026946.1,NP_001004032.1,NP_999176.1
GO:0008234	cysteine-type peptidase activity	MF	0.28711	0.719643	23	XP_001925615.1,XP_003122543.3,XP_003122571.3,NP_001155875.1,XP_003123478.1,XP_013843329.1,XP_005664302.1,XP_005665216.2,XP_020954339.1,XP_020956190.1,XP_020918500.1,NP_001093658.1,XP_020920134.1,XP_020923491.1,XP_003132035.2,XP_020923182.1,XP_005670368.1,XP_020923941.1,XP_020924067.1,XP_001925271.3,XP_020928978.1,XP_020931862.1,XP_005657777.1
GO:0030030	cell projection organization	BP	0.288356	0.721202	6	NP_001098768.1,XP_003125033.3,XP_020949391.1,XP_013832940.1,XP_020928182.1,XP_020933496.1
GO:0120036	plasma membrane bounded cell projection organization	BP	0.288356	0.721202	6	NP_001098768.1,XP_003125033.3,XP_020949391.1,XP_013832940.1,XP_020928182.1,XP_020933496.1
GO:0000280	nuclear division	BP	0.288356	0.721202	6	XP_020942705.1,NP_001230289.1,XP_020956733.1,XP_013854732.1,XP_020929630.1,XP_005673097.1
GO:0016866	intramolecular transferase activity	MF	0.289181	0.722744	3	XP_003129687.1,XP_003483583.1,XP_003132902.2
GO:0140097	catalytic activity, acting on DNA	MF	0.290369	0.725192	13	NP_999361.1,XP_013849561.1,XP_013848980.1,XP_020953271.1,XP_005665788.1,XP_020954689.1,XP_003130603.4,XP_020920696.1,XP_020923645.1,XP_003133204.1,XP_003483588.2,XP_005671452.1,XP_020934022.1
GO:0005643	nuclear pore	CC	0.293371	0.725376	4	XP_003122270.2,NP_001231081.1,XP_020957117.1,XP_020918086.1
GO:0071805	potassium ion transmembrane transport	BP	0.293371	0.725376	4	XP_003122582.1,XP_020954318.1,XP_020954319.1,XP_020925560.1
GO:0005452	inorganic anion exchanger activity	MF	0.293371	0.725376	4	XP_020940539.1,NP_001302595.1,XP_020933215.1,XP_020934520.1
GO:0030674	protein binding, bridging	MF	0.293371	0.725376	4	NP_001139772.1,XP_005666850.1,XP_020957142.1,NP_001231042.1
GO:0017157	regulation of exocytosis	BP	0.293371	0.725376	4	XP_020942070.1,XP_020943648.1,XP_020923198.1,XP_020923194.1
GO:0006959	humoral immune response	BP	0.293371	0.725376	4	XP_005661088.1,NP_001095285.1,XP_020953515.1,XP_020954331.1
GO:0030162	regulation of proteolysis	BP	0.293371	0.725376	4	XP_005660037.1,XP_005661088.1,XP_013851626.1,NP_999035.1
GO:0034976	response to endoplasmic reticulum stress	BP	0.293371	0.725376	4	XP_005660246.2,XP_020938522.1,XP_020945169.1,XP_020953604.1
GO:0004860	protein kinase inhibitor activity	MF	0.293371	0.725376	4	XP_020944446.1,XP_020938281.1,XP_013836346.1,XP_003131371.1
GO:0019210	kinase inhibitor activity	MF	0.293371	0.725376	4	XP_020944446.1,XP_020938281.1,XP_013836346.1,XP_003131371.1
GO:0016620	oxidoreductase activity, acting on the aldehyde or oxo group of donors, NAD or NADP as acceptor	MF	0.293371	0.725376	4	XP_013849471.2,XP_020935785.1,XP_013836817.1,XP_020923604.1
GO:0071804	cellular potassium ion transport	BP	0.293371	0.725376	4	XP_003122582.1,XP_020954318.1,XP_020954319.1,XP_020925560.1
GO:0017156	calcium ion regulated exocytosis	BP	0.293371	0.725376	4	XP_020939356.1,XP_020938638.1,XP_020943648.1,XP_020923194.1
GO:1901617	organic hydroxy compound biosynthetic process	BP	0.293371	0.725376	4	XP_020940437.1,XP_020944405.1,XP_005667396.1,NP_999108.1
GO:0030042	actin filament depolymerization	BP	0.294491	0.72711	7	XP_020922018.1,NP_001004043.1,XP_020942956.1,NP_001090923.1,XP_013832940.1,XP_005656356.1,XP_003134774.1
GO:0051604	protein maturation	BP	0.294491	0.72711	7	XP_003121761.3,XP_005661088.1,XP_003123366.1,XP_001928821.1,XP_003482611.2,NP_001107760.1,NP_001231442.1
GO:0030118	clathrin coat	CC	0.298077	0.735441	8	XP_020921668.1,XP_020938239.1,XP_005661527.2,XP_005661254.2,XP_005656827.2,XP_020947164.1,XP_020949486.1,XP_020923618.1
GO:0019199	transmembrane receptor protein kinase activity	MF	0.298548	0.735556	11	XP_005660327.2,XP_020939971.1,XP_013843009.1,XP_003127734.3,XP_020951158.1,XP_020951632.1,XP_013833049.1,XP_020954738.1,XP_020954113.1,XP_003134614.1,XP_020934535.1
GO:0070646	protein modification by small protein removal	BP	0.298548	0.735556	11	XP_001925615.1,NP_001155875.1,XP_013843329.1,XP_005664302.1,XP_020954339.1,XP_020918500.1,XP_003132035.2,XP_005670368.1,XP_020923941.1,XP_020924067.1,XP_020931862.1
GO:0016477	cell migration	BP	0.30222	0.744076	16	NP_001139772.1,XP_020943687.1,NP_001243705.1,XP_020949567.1,XP_003126980.2,XP_020949750.1,XP_020951185.1,XP_013832940.1,NP_999032.1,NP_999027.1,XP_013834226.1,NP_001008691.1,NP_001231059.1,XP_020928830.1,NP_001033093.1,XP_020933960.1
GO:0032991	macromolecular complex	CC	0.304015	0.746993	262	NP_001231282.1,XP_005659429.1,XP_020957985.1,XP_001928025.1,XP_020958311.1,XP_020921668.1,NP_001230754.1,XP_020923527.1,NP_001177123.1,NP_001172063.1,XP_003122270.2,XP_020954462.1,XP_005659919.2,NP_001231457.1,XP_003122069.1,XP_001929041.1,XP_005660324.1,XP_020923471.1,NP_999491.1,XP_020938239.1,NP_001027530.1,XP_020937355.1,XP_020938267.1,XP_003122536.1,NP_001231186.1,NP_001107753.1,XP_020938522…
GO:0034220	ion transmembrane transport	BP	0.304415	0.746993	43	XP_020940622.1,XP_003122582.1,XP_020939369.1,XP_020938329.1,XP_020938392.1,XP_003353913.1,XP_020941340.1,XP_020943051.1,NP_999405.1,XP_003355118.1,XP_020949811.1,XP_020950575.1,XP_020950577.1,XP_020950576.1,XP_013854186.2,XP_020949057.1,XP_003356094.3,XP_020951248.1,XP_003126874.1,XP_003126994.1,XP_003127474.3,XP_013854194.2,XP_003127472.2,XP_013854202.2,XP_020953219.1,XP_013854195.1,XP_003127469…
GO:0051536	iron-sulfur cluster binding	MF	0.305343	0.746993	5	XP_003122486.1,XP_003481058.2,XP_020949568.1,NP_001106486.1,XP_020927937.1
GO:0045893	positive regulation of transcription, DNA-templated	BP	0.305343	0.746993	5	XP_005660246.2,XP_003123159.3,XP_003123694.2,XP_020945169.1,XP_020954331.1
GO:0051254	positive regulation of RNA metabolic process	BP	0.305343	0.746993	5	XP_005660246.2,XP_003123159.3,XP_003123694.2,XP_020945169.1,XP_020954331.1
GO:1902680	positive regulation of RNA biosynthetic process	BP	0.305343	0.746993	5	XP_005660246.2,XP_003123159.3,XP_003123694.2,XP_020945169.1,XP_020954331.1
GO:1903508	positive regulation of nucleic acid-templated transcription	BP	0.305343	0.746993	5	XP_005660246.2,XP_003123159.3,XP_003123694.2,XP_020945169.1,XP_020954331.1
GO:0019898	extrinsic component of membrane	CC	0.305343	0.746993	5	XP_020939837.1,XP_020939390.1,XP_020952016.1,XP_020923523.1,XP_020928830.1
GO:0051540	metal cluster binding	MF	0.305343	0.746993	5	XP_003122486.1,XP_003481058.2,XP_020949568.1,NP_001106486.1,XP_020927937.1
GO:0008138	protein tyrosine/serine/threonine phosphatase activity	MF	0.308305	0.747101	7	XP_020938257.1,XP_005660695.1,XP_003125055.4,XP_001924572.2,XP_020945250.1,XP_003131408.3,XP_003132295.3
GO:0008641	ubiquitin-like modifier activating enzyme activity	MF	0.308834	0.747101	1	XP_020949669.1
GO:0015986	ATP synthesis coupled proton transport	BP	0.308834	0.747101	1	XP_020920661.1
GO:0017154	semaphorin receptor activity	MF	0.308834	0.747101	1	XP_020926283.1
GO:0008271	secondary active sulfate transmembrane transporter activity	MF	0.308834	0.747101	1	XP_005669567.1
GO:0008272	sulfate transport	BP	0.308834	0.747101	1	XP_005669567.1
GO:0015116	sulfate transmembrane transporter activity	MF	0.308834	0.747101	1	XP_005669567.1
GO:0050808	synapse organization	BP	0.308834	0.747101	1	XP_020939356.1
GO:0060429	epithelium development	BP	0.308834	0.747101	1	XP_020952758.1
GO:0022618	ribonucleoprotein complex assembly	BP	0.308834	0.747101	1	NP_001041536.1
GO:0071826	ribonucleoprotein complex subunit organization	BP	0.308834	0.747101	1	NP_001041536.1
GO:0006754	ATP biosynthetic process	BP	0.308834	0.747101	1	XP_020920661.1
GO:0015985	energy coupled proton transport, down electrochemical gradient	BP	0.308834	0.747101	1	XP_020920661.1
GO:1901682	sulfur compound transmembrane transporter activity	MF	0.308834	0.747101	1	XP_005669567.1
GO:0072348	sulfur compound transport	BP	0.308834	0.747101	1	XP_005669567.1
GO:0008308	voltage-gated anion channel activity	MF	0.308834	0.747101	1	XP_020934220.1
GO:0003735	structural constituent of ribosome	MF	0.309207	0.747484	33	XP_005659429.1,XP_020957985.1,XP_005659919.2,NP_001231457.1,NP_999491.1,XP_020938267.1,XP_003122536.1,XP_020938525.1,NP_001231896.1,XP_003122808.2,XP_020934607.1,NP_001001587.1,NP_001231616.1,XP_005662165.1,XP_005662080.1,XP_005662419.1,XP_020942951.1,XP_005662840.1,NP_001177107.1,NP_001123426.1,XP_003355223.1,NP_001230457.1,NP_001230992.1,NP_001001638.1,XP_013849640.1,XP_020952251.1,NP_001116612…
GO:0043227	membrane-bounded organelle	CC	0.315482	0.762121	310	XP_001925809.1,XP_020958311.1,XP_020921668.1,XP_020921806.1,NP_001230754.1,NP_001177123.1,XP_003122270.2,XP_020927656.1,XP_020925778.1,XP_020941161.1,XP_013848055.1,XP_020946521.1,XP_005654461.1,XP_013848311.2,XP_020954462.1,XP_013848769.1,XP_020958061.1,XP_003122069.1,XP_003122073.3,XP_003122091.1,XP_020925013.1,NP_001230988.1,XP_003480664.2,XP_013849352.2,XP_020925130.1,NP_001098768.1,XP_020938…
GO:1901293	nucleoside phosphate biosynthetic process	BP	0.318057	0.765478	16	XP_005660258.1,XP_020938299.1,XP_020945098.1,NP_001191321.1,XP_020954327.1,NP_001018042.1,XP_020957034.1,XP_020918210.1,XP_020919463.1,NP_001090977.1,XP_020920661.1,XP_003131374.1,XP_020923508.1,XP_020923630.1,XP_003132225.1,XP_020932072.1
GO:0004623	phospholipase A2 activity	MF	0.318416	0.765478	1	XP_020941842.1
GO:0030097	hemopoiesis	BP	0.318416	0.765478	1	XP_020942033.1
GO:0015269	calcium-activated potassium channel activity	MF	0.318416	0.765478	1	XP_020925520.1
GO:0006261	DNA-dependent DNA replication	BP	0.318416	0.765478	1	XP_013848769.1
GO:0061061	muscle structure development	BP	0.318416	0.765478	1	NP_001002824.1
GO:0048534	hematopoietic or lymphoid organ development	BP	0.318416	0.765478	1	XP_020942033.1
GO:0004180	carboxypeptidase activity	MF	0.322542	0.774323	4	XP_020956608.1,XP_003483585.1,XP_020933444.1,NP_001230558.1
GO:0140014	mitotic nuclear division	BP	0.322542	0.774323	4	XP_020942705.1,NP_001230289.1,XP_020956733.1,XP_013854732.1
GO:0030117	membrane coat	CC	0.323074	0.77453	15	XP_020921668.1,XP_020938239.1,XP_020939857.1,XP_005661527.2,NP_001230853.1,XP_005661254.2,NP_001231701.1,XP_005656827.2,XP_001928732.1,XP_013853037.1,XP_020947164.1,XP_020949486.1,XP_020923618.1,XP_020932929.1,XP_005673510.1
GO:0048475	coated membrane	CC	0.323074	0.77453	15	XP_020921668.1,XP_020938239.1,XP_020939857.1,XP_005661527.2,NP_001230853.1,XP_005661254.2,NP_001231701.1,XP_005656827.2,XP_001928732.1,XP_013853037.1,XP_020947164.1,XP_020949486.1,XP_020923618.1,XP_020932929.1,XP_005673510.1
GO:0044431	Golgi apparatus part	CC	0.32433	0.777002	23	XP_020921668.1,XP_013848055.1,XP_005661527.2,NP_001230853.1,NP_999116.1,XP_020941656.1,XP_020942131.1,XP_020942952.1,XP_001928732.1,XP_020947176.1,XP_005664395.1,XP_005664408.2,XP_020949478.1,XP_003126953.3,XP_020949455.1,XP_005666819.2,XP_020956020.1,XP_005653721.1,XP_020920128.1,XP_003131835.2,XP_020925678.1,XP_020932929.1,XP_005673024.1
GO:0044248	cellular catabolic process	BP	0.325136	0.778398	46	NP_001231282.1,XP_020944125.1,XP_020955929.1,XP_005660037.1,XP_001928025.1,XP_003480304.1,XP_001925615.1,XP_001925025.3,NP_001245314.1,XP_020938522.1,XP_020933199.1,XP_003123386.2,XP_013851626.1,XP_020944072.1,XP_001925259.1,XP_003355080.1,XP_005664302.1,XP_020949342.1,NP_001231437.1,XP_003127785.2,XP_005674674.3,XP_003126932.3,NP_001038030.1,NP_001095287.1,NP_001033050.1,NP_999100.2,XP_020954339…
GO:0016053	organic acid biosynthetic process	BP	0.326427	0.779999	17	XP_020925027.1,XP_020957908.1,XP_005660689.2,XP_020942019.1,NP_001161124.1,XP_020943021.1,XP_020944405.1,XP_003126916.3,XP_020949399.1,XP_020949249.1,XP_020957089.1,XP_003129688.2,XP_020957861.1,XP_003130590.1,NP_001090989.1,XP_020926704.1,XP_020932368.1
GO:0046394	carboxylic acid biosynthetic process	BP	0.326427	0.779999	17	XP_020925027.1,XP_020957908.1,XP_005660689.2,XP_020942019.1,NP_001161124.1,XP_020943021.1,XP_020944405.1,XP_003126916.3,XP_020949399.1,XP_020949249.1,XP_020957089.1,XP_003129688.2,XP_020957861.1,XP_003130590.1,NP_001090989.1,XP_020926704.1,XP_020932368.1
GO:0030029	actin filament-based process	BP	0.32648	0.779999	26	XP_020922018.1,NP_001172063.1,NP_001004043.1,XP_020940026.1,XP_020938306.1,XP_005654787.1,XP_020933504.1,NP_001139772.1,XP_020942956.1,XP_005662521.1,XP_020944144.1,NP_001090923.1,XP_020947161.1,XP_020947264.1,XP_013849829.2,XP_020948971.1,XP_013832940.1,XP_005656356.1,XP_003130389.2,NP_001127829.1,XP_020923641.1,XP_013836325.1,XP_020928659.1,XP_020928830.1,XP_020934710.1,XP_003134774.1
GO:0051234	establishment of localization	BP	0.329751	0.787272	339	XP_001926511.1,XP_020945259.1,XP_020940622.1,XP_003121759.1,XP_020955694.1,XP_003121764.3,XP_020955858.1,NP_001026958.1,XP_020958311.1,XP_005660266.1,XP_020921668.1,NP_001230754.1,XP_013849179.1,NP_001177123.1,XP_005660500.1,XP_020925181.1,XP_020925268.1,XP_003122270.2,NP_001020400.1,XP_013848140.2,XP_003121344.1,XP_020955711.1,NP_001304009.1,XP_005654615.2,NP_001098768.1,XP_020938239.1,XP_020938…
GO:0071705	nitrogen compound transport	BP	0.331499	0.790677	119	XP_001926511.1,NP_001026958.1,XP_020958311.1,XP_020921668.1,NP_001230754.1,XP_013849179.1,XP_003122270.2,XP_020955711.1,XP_005654615.2,NP_001098768.1,XP_020938239.1,XP_020938459.1,XP_020938636.1,XP_003122730.2,XP_013849947.2,XP_020938923.1,XP_013849963.2,XP_003480825.1,XP_013846052.1,XP_003123248.1,XP_020939836.1,XP_020939857.1,XP_005661504.1,XP_005661527.2,NP_001230853.1,XP_020938329.1,XP_003353…
GO:0016579	protein deubiquitination	BP	0.331861	0.790677	11	XP_001925615.1,NP_001155875.1,XP_013843329.1,XP_005664302.1,XP_020954339.1,XP_020918500.1,XP_003132035.2,XP_005670368.1,XP_020923941.1,XP_020924067.1,XP_020931862.1
GO:0016874	ligase activity	MF	0.331861	0.790677	11	XP_003480342.1,XP_020925027.1,XP_020925268.1,NP_999514.1,XP_020938299.1,XP_005660689.2,NP_001116458.1,XP_020949669.1,XP_020957034.1,XP_020957861.1,NP_001090977.1
GO:0006915	apoptotic process	BP	0.335395	0.798001	28	XP_020923836.1,XP_003480664.2,XP_020938542.1,NP_001026967.1,XP_003123478.1,NP_001033733.1,NP_001090882.1,XP_003124516.1,XP_001928995.1,XP_020947168.1,XP_020946774.1,XP_020948684.1,XP_003126986.1,XP_020951248.1,XP_020949398.1,XP_001927586.4,XP_003129069.1,XP_005666772.1,XP_020918366.1,XP_020918367.1,XP_020923144.1,XP_020923486.1,NP_998989.3,NP_001193269.1,XP_020928978.1,XP_020931688.1,XP_020932957…
GO:0012501	programmed cell death	BP	0.335395	0.798001	28	XP_020923836.1,XP_003480664.2,XP_020938542.1,NP_001026967.1,XP_003123478.1,NP_001033733.1,NP_001090882.1,XP_003124516.1,XP_001928995.1,XP_020947168.1,XP_020946774.1,XP_020948684.1,XP_003126986.1,XP_020951248.1,XP_020949398.1,XP_001927586.4,XP_003129069.1,XP_005666772.1,XP_020918366.1,XP_020918367.1,XP_020923144.1,XP_020923486.1,NP_998989.3,NP_001193269.1,XP_020928978.1,XP_020931688.1,XP_020932957…
GO:1902494	catalytic complex	CC	0.336901	0.799876	52	NP_001231282.1,XP_001928025.1,XP_001929041.1,XP_020938522.1,XP_020939487.1,XP_020939837.1,XP_005660781.1,XP_020939390.1,XP_005661821.1,XP_005653069.1,XP_020943665.1,XP_003125039.2,NP_001172101.1,XP_001925145.1,NP_001001542.1,XP_003481589.1,XP_020949342.1,XP_003127052.1,XP_020952016.1,NP_001230549.1,NP_001038030.1,XP_005664878.2,XP_020951336.1,XP_020949088.1,NP_001033050.1,NP_999100.2,NP_001132944…
GO:0005829	cytosol	CC	0.33902	0.799876	3	NP_001116466.1,XP_020948684.1,XP_020929134.1
GO:0007051	spindle organization	BP	0.33902	0.799876	3	XP_005661509.1,XP_020923494.1,XP_020933753.1
GO:0008173	RNA methyltransferase activity	MF	0.33902	0.799876	3	XP_020935622.1,XP_020920131.1,XP_003131858.1
GO:0004527	exonuclease activity	MF	0.33902	0.799876	3	XP_020955929.1,XP_003129836.2,XP_003130603.4
GO:0010256	endomembrane system organization	BP	0.33902	0.799876	3	XP_020925778.1,NP_001098768.1,XP_003126103.5
GO:0046434	organophosphate catabolic process	BP	0.33902	0.799876	3	XP_003480304.1,XP_003127785.2,XP_003132095.1
GO:0005253	anion channel activity	MF	0.33902	0.799876	3	XP_020951248.1,XP_020954120.1,XP_020934220.1
GO:0016032	viral process	BP	0.33902	0.799876	3	XP_020949091.1,XP_020955477.1,XP_020933443.1
GO:0044403	symbiosis, encompassing mutualism through parasitism	BP	0.33902	0.799876	3	XP_020949091.1,XP_020955477.1,XP_020933443.1
GO:0044419	interspecies interaction between organisms	BP	0.33902	0.799876	3	XP_020949091.1,XP_020955477.1,XP_020933443.1
GO:0015078	hydrogen ion transmembrane transporter activity	MF	0.339889	0.799876	15	XP_003123044.1,XP_020938392.1,XP_003122631.1,XP_020942055.1,NP_999405.1,XP_020949738.1,XP_020949365.1,XP_003126994.1,NP_001007104.1,XP_005666204.1,XP_020920661.1,XP_020926046.1,XP_020927888.1,XP_020933500.1,XP_020934394.1
GO:0065008	regulation of biological quality	BP	0.340291	0.799876	54	XP_020922018.1,NP_001172063.1,XP_020921311.1,XP_001927971.1,XP_020939356.1,XP_003123297.1,XP_003123703.1,XP_003354322.2,NP_001230547.1,XP_020938133.1,XP_020938329.1,XP_005654699.1,XP_020938638.1,XP_020938689.1,NP_001033725.1,XP_020941735.1,XP_020944035.1,XP_020942259.1,XP_005662437.1,XP_020942956.1,XP_020942033.1,NP_001116459.1,XP_020944405.1,NP_999285.1,XP_005663085.1,NP_001090923.1,XP_005663884…
GO:0004089	carbonate dehydratase activity	MF	0.340349	0.799876	5	XP_013849100.1,XP_020949331.1,XP_020949678.1,XP_020935802.1,XP_020935797.1
GO:0030247	polysaccharide binding	MF	0.340349	0.799876	5	XP_020944894.1,XP_005665216.2,XP_003129141.2,NP_999269.1,XP_020933709.1
GO:0060627	regulation of vesicle-mediated transport	BP	0.340349	0.799876	5	XP_020942070.1,XP_020943648.1,XP_020920128.1,XP_020923198.1,XP_020923194.1
GO:0001871	pattern binding	MF	0.340349	0.799876	5	XP_020944894.1,XP_005665216.2,XP_003129141.2,NP_999269.1,XP_020933709.1
GO:0004601	peroxidase activity	MF	0.340349	0.799876	5	XP_020952292.1,NP_999051.1,NP_001131079.1,NP_999366.1,NP_001108627.1
GO:0031984	organelle subcompartment	CC	0.340564	0.799876	31	NP_001230754.1,XP_013848055.1,NP_001230988.1,XP_020938522.1,NP_999116.1,XP_020941656.1,XP_020941340.1,XP_020942952.1,XP_003125215.1,XP_020945169.1,XP_020947176.1,XP_005664395.1,XP_005664408.2,XP_020949478.1,XP_020949455.1,NP_001172096.1,NP_001038046.1,XP_005666819.2,XP_020956020.1,XP_003482611.2,XP_005653698.1,XP_005653721.1,XP_020920128.1,XP_003131835.2,NP_001231268.1,NP_001107760.1,XP_020925678…
GO:0008083	growth factor activity	MF	0.341322	0.801113	24	XP_003122469.2,XP_003122466.1,XP_003122468.1,XP_020939650.1,NP_999475.2,NP_999283.1,NP_999288.1,XP_003353841.2,XP_020939679.1,XP_020939958.1,NP_999370.1,NP_001159515.1,XP_003125118.1,XP_020941584.1,XP_020943708.1,XP_020944737.1,NP_001191830.1,XP_003130589.2,NP_001182275.1,XP_013836765.1,XP_020928388.1,XP_020929051.1,NP_001233211.1,XP_005673101.1
GO:0044422	organelle part	CC	0.345225	0.807931	238	XP_020958311.1,XP_020921668.1,NP_001230754.1,NP_001177123.1,NP_001172063.1,XP_003122270.2,XP_013848055.1,XP_020954462.1,XP_003122069.1,XP_020923471.1,NP_001230988.1,NP_001098768.1,NP_001027530.1,XP_020937355.1,XP_020938428.1,XP_020938522.1,XP_013849697.1,XP_003122763.3,XP_020939487.1,XP_020939544.1,XP_003123233.2,XP_003480860.1,XP_003354039.2,XP_005661527.2,XP_003123930.2,XP_003354322.2,NP_001230…
GO:0019866	organelle inner membrane	CC	0.345791	0.807931	14	XP_003123233.2,XP_003354039.2,XP_003123930.2,XP_020942055.1,NP_001172101.1,XP_003355118.1,XP_013843646.1,XP_005664878.2,XP_005666204.1,XP_003359029.4,NP_001138314.1,XP_003134775.1,NP_001231814.1,XP_020935718.1
GO:0004674	protein serine/threonine kinase activity	MF	0.347194	0.807931	31	XP_005660327.2,XP_020925385.1,XP_013849589.2,XP_003123401.1,XP_005661498.1,XP_003122510.2,XP_020934200.1,XP_003480728.1,XP_005661289.2,XP_020939380.1,XP_020939869.1,XP_020940031.1,XP_020943678.1,XP_020942094.1,XP_003124599.4,XP_020949006.1,XP_020950562.1,NP_001230616.1,XP_020954113.1,XP_020921784.1,XP_020923579.1,XP_020923805.1,XP_020921847.1,XP_020923611.1,XP_020924616.1,XP_020925454.1,XP_001924…
GO:0009165	nucleotide biosynthetic process	BP	0.348301	0.807931	16	XP_005660258.1,XP_020938299.1,XP_020945098.1,NP_001191321.1,XP_020954327.1,NP_001018042.1,XP_020957034.1,XP_020918210.1,XP_020919463.1,NP_001090977.1,XP_020920661.1,XP_003131374.1,XP_020923508.1,XP_020923630.1,XP_003132225.1,XP_020932072.1
GO:0045892	negative regulation of transcription, DNA-templated	BP	0.348648	0.807931	7	XP_020939844.1,XP_013850661.1,NP_001230531.1,XP_013836346.1,XP_003131371.1,XP_020923517.1,NP_001231629.1
GO:0051253	negative regulation of RNA metabolic process	BP	0.348648	0.807931	7	XP_020939844.1,XP_013850661.1,NP_001230531.1,XP_013836346.1,XP_003131371.1,XP_020923517.1,NP_001231629.1
GO:1902679	negative regulation of RNA biosynthetic process	BP	0.348648	0.807931	7	XP_020939844.1,XP_013850661.1,NP_001230531.1,XP_013836346.1,XP_003131371.1,XP_020923517.1,NP_001231629.1
GO:1903507	negative regulation of nucleic acid-templated transcription	BP	0.348648	0.807931	7	XP_020939844.1,XP_013850661.1,NP_001230531.1,XP_013836346.1,XP_003131371.1,XP_020923517.1,NP_001231629.1
GO:0032989	cellular component morphogenesis	BP	0.350189	0.807931	5	NP_001033725.1,XP_003125033.3,XP_005665852.1,XP_013836325.1,XP_020928182.1
GO:0030036	actin cytoskeleton organization	BP	0.351723	0.807931	26	XP_020922018.1,NP_001172063.1,NP_001004043.1,XP_020940026.1,XP_020938306.1,XP_005654787.1,XP_020933504.1,NP_001139772.1,XP_020942956.1,XP_005662521.1,XP_020944144.1,NP_001090923.1,XP_020947161.1,XP_020947264.1,XP_013849829.2,XP_020948971.1,XP_013832940.1,XP_005656356.1,XP_003130389.2,NP_001127829.1,XP_020923641.1,XP_013836325.1,XP_020928659.1,XP_020928830.1,XP_020934710.1,XP_003134774.1
GO:0016567	protein ubiquitination	BP	0.35554	0.807931	10	XP_013849289.1,XP_020938522.1,NP_001121929.1,XP_020951496.1,XP_020954760.1,XP_020957436.1,NP_001157121.1,XP_020918367.1,XP_003132245.3,XP_001925882.2
GO:0009055	electron transfer activity	MF	0.35554	0.807931	10	XP_001927971.1,XP_003123044.1,XP_003122631.1,XP_003123169.1,XP_020942055.1,NP_001192208.1,XP_020951286.1,XP_020949365.1,XP_005666204.1,XP_020933500.1
GO:0044087	regulation of cellular component biogenesis	BP	0.35554	0.807931	10	XP_020922018.1,NP_001172063.1,XP_020942956.1,XP_005662521.1,NP_001090923.1,XP_013849829.2,XP_013832940.1,NP_001127829.1,XP_020934710.1,XP_003134774.1
GO:0048522	positive regulation of cellular process	BP	0.357394	0.807931	34	XP_005660037.1,XP_005660246.2,NP_001172063.1,XP_001925025.3,XP_020938594.1,XP_020939356.1,XP_003123159.3,XP_020939968.1,XP_020938329.1,XP_005654699.1,XP_003123694.2,XP_013843009.1,XP_013851626.1,XP_020945169.1,XP_013849829.2,XP_020949398.1,XP_020949706.1,XP_013832940.1,XP_020954331.1,XP_003129069.1,XP_005666772.1,NP_998925.2,NP_001008691.1,XP_020918367.1,XP_003129639.1,NP_001127829.1,XP_020920128…
GO:0005856	cytoskeleton	CC	0.359834	0.807931	94	NP_001172063.1,XP_020921311.1,XP_020923471.1,NP_001027530.1,XP_020937355.1,XP_020938428.1,NP_001004043.1,XP_020939544.1,XP_003480860.1,XP_003354039.2,XP_003123930.2,XP_003122610.2,XP_020941652.1,NP_001229948.1,XP_020943008.1,XP_020943056.1,XP_020943877.1,NP_001090923.1,NP_001231596.1,XP_020947197.1,XP_003355442.2,XP_020946877.1,XP_020947344.1,XP_013840061.2,XP_005652636.3,XP_020947341.1,XP_020947…
GO:0044265	cellular macromolecule catabolic process	BP	0.360347	0.807931	28	NP_001231282.1,XP_020955929.1,XP_005660037.1,XP_001928025.1,XP_001925615.1,XP_020938522.1,XP_003123386.2,XP_013851626.1,XP_003355080.1,XP_005664302.1,XP_020949342.1,NP_001231437.1,NP_001038030.1,NP_001095287.1,NP_001033050.1,NP_999100.2,XP_020954339.1,NP_001132944.1,XP_020956733.1,XP_020918500.1,XP_003132035.2,XP_005670368.1,XP_020923941.1,XP_020924067.1,XP_001925271.3,NP_001231287.1,XP_020931862…
GO:0006810	transport	BP	0.363276	0.807931	339	XP_001926511.1,XP_020945259.1,XP_020940622.1,XP_003121759.1,XP_020955694.1,XP_003121764.3,XP_020955858.1,NP_001026958.1,XP_020958311.1,XP_005660266.1,XP_020921668.1,NP_001230754.1,XP_013849179.1,NP_001177123.1,XP_005660500.1,XP_020925181.1,XP_020925268.1,XP_003122270.2,NP_001020400.1,XP_013848140.2,XP_003121344.1,XP_020955711.1,NP_001304009.1,XP_005654615.2,NP_001098768.1,XP_020938239.1,XP_020938…
GO:0015276	ligand-gated ion channel activity	MF	0.363343	0.807931	18	XP_013848140.2,XP_003121344.1,XP_020922555.1,XP_003353913.1,XP_005663265.1,XP_001929096.1,XP_020947149.1,XP_005653714.3,XP_020918525.1,XP_003357349.2,XP_003483146.2,XP_020925601.1,XP_020926356.1,XP_020928846.1,XP_003133778.3,XP_020930489.1,XP_001926541.1,XP_013840362.1
GO:0022834	ligand-gated channel activity	MF	0.363343	0.807931	18	XP_013848140.2,XP_003121344.1,XP_020922555.1,XP_003353913.1,XP_005663265.1,XP_001929096.1,XP_020947149.1,XP_005653714.3,XP_020918525.1,XP_003357349.2,XP_003483146.2,XP_020925601.1,XP_020926356.1,XP_020928846.1,XP_003133778.3,XP_020930489.1,XP_001926541.1,XP_013840362.1
GO:0015085	calcium ion transmembrane transporter activity	MF	0.366167	0.807931	8	XP_020939369.1,XP_020941340.1,XP_020948761.1,XP_003126874.1,XP_020918130.1,XP_020920469.1,XP_013837229.1,XP_003360142.4
GO:0016071	mRNA metabolic process	BP	0.367128	0.807931	21	XP_003122635.3,NP_001254773.1,XP_003122565.3,XP_003122764.1,XP_005654810.2,XP_020942121.1,NP_001177142.1,XP_003127052.1,NP_001231437.1,XP_020951215.1,XP_003127843.1,NP_001116608.1,XP_005667301.1,NP_001090981.1,XP_005668752.2,XP_020923227.1,XP_020923654.1,NP_001231287.1,XP_020924843.1,XP_020929142.1,XP_020933272.1
GO:0006753	nucleoside phosphate metabolic process	BP	0.368102	0.807931	30	XP_005660258.1,XP_020922513.1,XP_003123233.2,XP_003123703.1,XP_020938299.1,XP_020943654.1,NP_001116459.1,XP_020943051.1,NP_001172101.1,XP_020945098.1,NP_001191321.1,XP_020951648.1,XP_020954327.1,NP_001018042.1,XP_020957034.1,XP_020918210.1,XP_020919463.1,NP_001090977.1,XP_020920661.1,XP_003131374.1,XP_020923508.1,NP_001230857.1,XP_020923630.1,XP_003132095.1,XP_020927169.1,XP_003132225.1,XP_003483…
GO:0006888	ER to Golgi vesicle-mediated transport	BP	0.371913	0.807931	5	NP_001230853.1,XP_013849852.1,XP_003131835.2,XP_005657092.1,XP_020932929.1
GO:0030173	integral component of Golgi membrane	CC	0.371913	0.807931	5	XP_020941656.1,XP_020942952.1,XP_020947176.1,XP_020949455.1,XP_020925678.1
GO:0006506	GPI anchor biosynthetic process	BP	0.371913	0.807931	5	XP_003125215.1,XP_003355152.1,XP_003356269.1,NP_001231268.1,XP_003360061.3
GO:0004177	aminopeptidase activity	MF	0.371913	0.807931	5	XP_005654711.1,XP_003126759.3,XP_013849644.1,XP_020949777.1,XP_003355827.2
GO:0005003	ephrin receptor activity	MF	0.371913	0.807931	5	XP_003127734.3,XP_020951158.1,XP_020951632.1,XP_003134614.1,XP_020934535.1
GO:0048013	ephrin receptor signaling pathway	BP	0.371913	0.807931	5	XP_003127734.3,XP_020951158.1,XP_020951632.1,XP_003134614.1,XP_020934535.1
GO:0005798	Golgi-associated vesicle	CC	0.371913	0.807931	5	XP_020921668.1,XP_005661527.2,NP_001230853.1,XP_001928732.1,XP_020932929.1
GO:0030660	Golgi-associated vesicle membrane	CC	0.371913	0.807931	5	XP_020921668.1,XP_005661527.2,NP_001230853.1,XP_001928732.1,XP_020932929.1
GO:0051656	establishment of organelle localization	BP	0.371913	0.807931	5	NP_001098768.1,XP_020939356.1,XP_020938638.1,XP_020923194.1,XP_020922425.1
GO:0031228	intrinsic component of Golgi membrane	CC	0.371913	0.807931	5	XP_020941656.1,XP_020942952.1,XP_020947176.1,XP_020949455.1,XP_020925678.1
GO:0006661	phosphatidylinositol biosynthetic process	BP	0.371913	0.807931	5	XP_003125215.1,XP_003355152.1,XP_003356269.1,NP_001231268.1,XP_003360061.3
GO:0006665	sphingolipid metabolic process	BP	0.372979	0.807931	8	XP_003480304.1,NP_001245314.1,XP_003354068.1,XP_003127785.2,XP_003482388.1,NP_001231050.1,XP_003134190.2,XP_020933636.1
GO:0005891	voltage-gated calcium channel complex	CC	0.372979	0.807931	8	NP_001231186.1,XP_020939369.1,XP_005661361.1,XP_020948761.1,NP_001231209.1,XP_003130612.1,XP_020920469.1,XP_013837229.1
GO:0046467	membrane lipid biosynthetic process	BP	0.372979	0.807931	8	XP_020938473.1,XP_003125215.1,XP_003355152.1,XP_003356269.1,NP_001231050.1,NP_001231268.1,NP_998943.1,XP_003360061.3
GO:0034704	calcium channel complex	CC	0.372979	0.807931	8	NP_001231186.1,XP_020939369.1,XP_005661361.1,XP_020948761.1,NP_001231209.1,XP_003130612.1,XP_020920469.1,XP_013837229.1
GO:0031347	regulation of defense response	BP	0.372979	0.807931	8	XP_005661088.1,XP_005662183.1,NP_001025705.1,XP_013834045.2,NP_998925.2,XP_020918367.1,NP_001335700.1,XP_005669621.2
GO:0005539	glycosaminoglycan binding	MF	0.373029	0.807931	4	XP_013847876.1,XP_013834226.1,NP_001106907.1,XP_020924549.1
GO:1901657	glycosyl compound metabolic process	BP	0.373029	0.807931	4	XP_020945098.1,XP_020949301.1,XP_003482444.1,XP_003132225.1
GO:0030163	protein catabolic process	BP	0.373893	0.807931	25	NP_001231282.1,XP_005660037.1,XP_001928025.1,XP_001925615.1,XP_020938522.1,NP_001230149.1,XP_003123386.2,XP_013851626.1,XP_003355080.1,XP_005664302.1,XP_020949342.1,NP_001038030.1,NP_001033050.1,NP_999100.2,XP_020954339.1,NP_001132944.1,XP_020956733.1,XP_020918500.1,XP_003132035.2,XP_005670368.1,XP_020923941.1,XP_020924067.1,XP_001925271.3,XP_001925937.3,XP_020931862.1
GO:0008238	exopeptidase activity	MF	0.379423	0.807931	12	XP_005654711.1,XP_020947145.1,XP_003126759.3,XP_013849644.1,XP_020949777.1,XP_003355827.2,XP_020956608.1,XP_003483585.1,XP_020933444.1,NP_001230558.1,NP_001116542.1,XP_020935798.1
GO:0019783	ubiquitin-like protein-specific protease activity	MF	0.379423	0.807931	12	XP_001925615.1,NP_001155875.1,XP_013843329.1,XP_005664302.1,XP_020954339.1,XP_020918500.1,XP_003132035.2,XP_005670368.1,XP_020923941.1,XP_020924067.1,XP_001925271.3,XP_020931862.1
GO:0060589	nucleoside-triphosphatase regulator activity	MF	0.380714	0.807931	16	XP_020938507.1,XP_005661509.1,XP_020940591.1,NP_999391.1,XP_020943708.1,XP_013843335.1,NP_001090955.1,XP_020951185.1,XP_005665877.2,XP_003356895.2,XP_020921784.1,XP_020923478.1,XP_020921722.1,XP_020923175.1,XP_020931519.1,XP_005657750.1
GO:0055086	nucleobase-containing small molecule metabolic process	BP	0.381421	0.807931	34	XP_005660258.1,XP_020922513.1,XP_003123233.2,XP_003123703.1,XP_020938299.1,XP_020943654.1,NP_001116459.1,XP_020943051.1,NP_001172101.1,XP_020945098.1,NP_001191321.1,XP_020949301.1,XP_020949487.1,NP_999435.1,XP_020951648.1,XP_020954327.1,NP_001018042.1,XP_020957034.1,XP_003482444.1,XP_020918210.1,XP_020919463.1,NP_001090977.1,XP_020920661.1,XP_003131374.1,XP_020923508.1,NP_001230857.1,XP_020923630…
GO:0003729	mRNA binding	MF	0.381482	0.807931	2	XP_013849289.1,XP_005670196.1
GO:0046854	phosphatidylinositol phosphorylation	BP	0.381482	0.807931	2	XP_020944372.1,XP_020925517.1
GO:0004198	calcium-dependent cysteine-type endopeptidase activity	MF	0.381482	0.807931	2	NP_001093658.1,XP_020920134.1
GO:0030155	regulation of cell adhesion	BP	0.381482	0.807931	2	NP_001007521.1,XP_020928830.1
GO:0000904	cell morphogenesis involved in differentiation	BP	0.381482	0.807931	2	XP_003125033.3,XP_020928182.1
GO:0046834	lipid phosphorylation	BP	0.381482	0.807931	2	XP_020944372.1,XP_020925517.1
GO:0009119	ribonucleoside metabolic process	BP	0.381482	0.807931	2	XP_020945098.1,XP_003132225.1
GO:1901659	glycosyl compound biosynthetic process	BP	0.381482	0.807931	2	XP_020945098.1,XP_003132225.1
GO:0006720	isoprenoid metabolic process	BP	0.381482	0.807931	2	XP_020949325.1,XP_005668301.1
GO:0051321	meiotic cell cycle	BP	0.381482	0.807931	2	XP_020929630.1,XP_005673097.1
GO:0006869	lipid transport	BP	0.381573	0.807931	9	XP_020955694.1,XP_003121764.3,XP_005660266.1,XP_020925268.1,NP_001304009.1,XP_020939713.1,XP_020939876.1,XP_020943696.1,XP_020924615.1
GO:0070848	response to growth factor	BP	0.381573	0.807931	9	XP_003122469.2,XP_003122466.1,XP_003122468.1,XP_020940444.1,XP_020939958.1,XP_013843009.1,XP_020928388.1,XP_020929051.1,NP_001233211.1
GO:0071363	cellular response to growth factor stimulus	BP	0.381573	0.807931	9	XP_003122469.2,XP_003122466.1,XP_003122468.1,XP_020940444.1,XP_020939958.1,XP_013843009.1,XP_020928388.1,XP_020929051.1,NP_001233211.1
GO:0044446	intracellular organelle part	CC	0.382625	0.807931	235	XP_020958311.1,XP_020921668.1,NP_001230754.1,NP_001177123.1,NP_001172063.1,XP_003122270.2,XP_013848055.1,XP_020954462.1,XP_003122069.1,XP_020923471.1,NP_001230988.1,NP_001098768.1,NP_001027530.1,XP_020937355.1,XP_020938428.1,XP_020938522.1,XP_013849697.1,XP_003122763.3,XP_020939487.1,XP_020939544.1,XP_003123233.2,XP_003480860.1,XP_003354039.2,XP_005661527.2,XP_003123930.2,XP_003354322.2,NP_001230…
GO:0035497	cAMP response element binding	MF	0.383996	0.807931	3	XP_005660246.2,XP_020945169.1,XP_020953604.1
GO:1902476	chloride transmembrane transport	BP	0.383996	0.807931	3	XP_020938329.1,XP_020951248.1,XP_020933973.1
GO:0051016	barbed-end actin filament capping	BP	0.383996	0.807931	3	XP_020942956.1,NP_001090923.1,XP_013832940.1
GO:0008028	monocarboxylic acid transmembrane transporter activity	MF	0.383996	0.807931	3	XP_020944109.1,XP_013843595.2,XP_020947159.1
GO:0042803	protein homodimerization activity	MF	0.383996	0.807931	3	XP_005663085.1,XP_003126956.2,XP_003356895.2
GO:0006956	complement activation	BP	0.383996	0.807931	3	XP_005661088.1,NP_001095285.1,XP_020953515.1
GO:0016247	channel regulator activity	MF	0.383996	0.807931	3	XP_005653698.1,XP_020918701.1,XP_003359394.4
GO:0071702	organic substance transport	BP	0.384852	0.807931	137	XP_001926511.1,XP_020955694.1,XP_003121764.3,NP_001026958.1,XP_020958311.1,XP_005660266.1,XP_020921668.1,NP_001230754.1,XP_013849179.1,XP_020925268.1,XP_003122270.2,XP_020955711.1,NP_001304009.1,XP_005654615.2,NP_001098768.1,XP_020938239.1,XP_020938459.1,XP_020938636.1,XP_003122730.2,XP_013849947.2,XP_020938923.1,XP_013849963.2,XP_003123477.1,XP_003480825.1,XP_013846052.1,XP_003123248.1,XP_020939…
GO:0016765	transferase activity, transferring alkyl or aryl (other than methyl) groups	MF	0.388934	0.807931	2	NP_001161122.1,NP_001231052.1
GO:0003013	circulatory system process	BP	0.388934	0.807931	2	NP_999323.1,NP_001157491.1
GO:0008015	blood circulation	BP	0.388934	0.807931	2	NP_999323.1,NP_001157491.1
GO:0045596	negative regulation of cell differentiation	BP	0.388934	0.807931	2	XP_003129069.1,XP_005666772.1
GO:0005096	GTPase activator activity	MF	0.389689	0.807931	13	XP_020938507.1,XP_005661509.1,XP_020940591.1,NP_999391.1,XP_020943708.1,XP_013843335.1,XP_020951185.1,XP_020921784.1,XP_020923478.1,XP_020921722.1,XP_020923175.1,XP_020931519.1,XP_005657750.1
GO:0051603	proteolysis involved in cellular protein catabolic process	BP	0.392875	0.807931	23	NP_001231282.1,XP_005660037.1,XP_001928025.1,XP_001925615.1,XP_020938522.1,XP_003123386.2,XP_013851626.1,XP_003355080.1,XP_005664302.1,XP_020949342.1,NP_001038030.1,NP_001033050.1,NP_999100.2,XP_020954339.1,NP_001132944.1,XP_020956733.1,XP_020918500.1,XP_003132035.2,XP_005670368.1,XP_020923941.1,XP_020924067.1,XP_001925271.3,XP_020931862.1
GO:0044257	cellular protein catabolic process	BP	0.392875	0.807931	23	NP_001231282.1,XP_005660037.1,XP_001928025.1,XP_001925615.1,XP_020938522.1,XP_003123386.2,XP_013851626.1,XP_003355080.1,XP_005664302.1,XP_020949342.1,NP_001038030.1,NP_001033050.1,NP_999100.2,XP_020954339.1,NP_001132944.1,XP_020956733.1,XP_020918500.1,XP_003132035.2,XP_005670368.1,XP_020923941.1,XP_020924067.1,XP_001925271.3,XP_020931862.1
GO:0010876	lipid localization	BP	0.395215	0.807931	10	XP_020955694.1,XP_003121764.3,XP_005660266.1,XP_020925268.1,NP_001304009.1,XP_020939713.1,XP_020939876.1,XP_020943696.1,XP_020924615.1,NP_001121932.1
GO:0072509	divalent inorganic cation transmembrane transporter activity	MF	0.395215	0.807931	10	XP_020939369.1,XP_020941340.1,XP_020948761.1,XP_003127748.3,XP_003126874.1,XP_020918130.1,XP_020920469.1,XP_013837229.1,XP_003134161.1,XP_003360142.4
GO:0048584	positive regulation of response to stimulus	BP	0.395503	0.807931	18	XP_005661088.1,XP_020939968.1,XP_020938329.1,XP_020949706.1,NP_001095285.1,XP_020953515.1,NP_001025705.1,XP_013834045.2,NP_998925.2,NP_001008691.1,XP_020918367.1,XP_003129639.1,NP_001335700.1,XP_020923144.1,NP_001231059.1,XP_005669621.2,XP_020925559.1,XP_020932930.1
GO:0051093	negative regulation of developmental process	BP	0.396558	0.807931	3	XP_013847876.1,XP_003129069.1,XP_005666772.1
GO:1901698	response to nitrogen compound	BP	0.396558	0.807931	3	XP_020938522.1,XP_003353913.1,XP_003129639.1
GO:0044262	cellular carbohydrate metabolic process	BP	0.396558	0.807931	3	XP_003123703.1,XP_003122689.1,NP_001116459.1
GO:0009142	nucleoside triphosphate biosynthetic process	BP	0.396558	0.807931	3	XP_020945098.1,XP_020920661.1,XP_003132225.1
GO:0009145	purine nucleoside triphosphate biosynthetic process	BP	0.396558	0.807931	3	XP_020945098.1,XP_020920661.1,XP_003132225.1
GO:0009201	ribonucleoside triphosphate biosynthetic process	BP	0.396558	0.807931	3	XP_020945098.1,XP_020920661.1,XP_003132225.1
GO:0009206	purine ribonucleoside triphosphate biosynthetic process	BP	0.396558	0.807931	3	XP_020945098.1,XP_020920661.1,XP_003132225.1
GO:0019058	viral life cycle	BP	0.396558	0.807931	3	XP_020949091.1,XP_020955477.1,XP_020933443.1
GO:0090407	organophosphate biosynthetic process	BP	0.397698	0.807931	24	XP_005660258.1,XP_020938299.1,XP_003125215.1,XP_020945098.1,NP_001191321.1,XP_003355152.1,XP_020944732.1,XP_003356269.1,XP_020954327.1,NP_001018042.1,XP_020957034.1,XP_020918210.1,XP_020919463.1,NP_001090977.1,XP_020920661.1,XP_003131374.1,XP_020923508.1,NP_001231268.1,XP_020923630.1,NP_999108.1,XP_003132225.1,XP_020932072.1,XP_003134291.4,XP_003360061.3
GO:0043228	non-membrane-bounded organelle	CC	0.398207	0.807931	177	XP_005659429.1,XP_020957985.1,NP_001172063.1,XP_020954462.1,XP_005659919.2,NP_001231457.1,XP_020921311.1,XP_020923471.1,NP_999491.1,NP_001027530.1,XP_020937355.1,XP_020938267.1,XP_020938428.1,XP_003122536.1,NP_001004043.1,XP_020938525.1,NP_001231896.1,XP_003122808.2,XP_020939487.1,XP_020939544.1,XP_003480860.1,XP_003354039.2,XP_003123930.2,XP_003122511.1,XP_003122610.2,XP_020934607.1,NP_001001587…
GO:0043232	intracellular non-membrane-bounded organelle	CC	0.398207	0.807931	177	XP_005659429.1,XP_020957985.1,NP_001172063.1,XP_020954462.1,XP_005659919.2,NP_001231457.1,XP_020921311.1,XP_020923471.1,NP_999491.1,NP_001027530.1,XP_020937355.1,XP_020938267.1,XP_020938428.1,XP_003122536.1,NP_001004043.1,XP_020938525.1,NP_001231896.1,XP_003122808.2,XP_020939487.1,XP_020939544.1,XP_003480860.1,XP_003354039.2,XP_003123930.2,XP_003122511.1,XP_003122610.2,XP_020934607.1,NP_001001587…
GO:0005230	extracellular ligand-gated ion channel activity	MF	0.399026	0.807931	14	XP_013848140.2,XP_003121344.1,XP_020922555.1,XP_003353913.1,XP_005653714.3,XP_020918525.1,XP_003357349.2,XP_003483146.2,XP_020925601.1,XP_020926356.1,XP_020928846.1,XP_003133778.3,XP_020930489.1,XP_013840362.1
GO:0046486	glycerolipid metabolic process	BP	0.399026	0.807931	14	XP_020925091.1,XP_003125215.1,XP_020944372.1,XP_003355152.1,XP_020944732.1,XP_003356269.1,XP_020951633.1,NP_001177208.1,NP_001231268.1,XP_020921727.1,XP_020925517.1,XP_020930689.1,XP_003360061.3,XP_020933636.1
GO:0044089	positive regulation of cellular component biogenesis	BP	0.400575	0.807931	5	NP_001172063.1,XP_013849829.2,XP_013832940.1,NP_001127829.1,XP_020934710.1
GO:0070887	cellular response to chemical stimulus	BP	0.400625	0.807931	32	XP_005660246.2,XP_003122469.2,XP_003122466.1,XP_003122468.1,XP_020940444.1,XP_020938329.1,XP_005660752.2,XP_020939958.1,XP_013843009.1,XP_020943687.1,XP_005662183.1,XP_020944405.1,NP_001123685.1,XP_013852579.1,XP_020945169.1,NP_001231024.1,NP_001243705.1,XP_020949567.1,XP_003127768.1,NP_001011693.1,XP_020953604.1,XP_005665914.1,NP_999032.1,NP_999027.1,XP_013834226.1,NP_001008691.1,XP_003129639.1,…
GO:0048519	negative regulation of biological process	BP	0.405338	0.807931	44	XP_013847876.1,XP_005660037.1,XP_020922018.1,XP_020944446.1,XP_013848769.1,XP_005661088.1,XP_013849963.2,XP_020939844.1,XP_013850661.1,NP_001189449.1,XP_020938281.1,XP_003122511.1,NP_001033733.1,NP_001090882.1,XP_005662183.1,XP_020942705.1,XP_020942956.1,XP_001925259.1,NP_001090923.1,XP_020946774.1,XP_020949342.1,NP_001231437.1,XP_020949398.1,NP_001230531.1,XP_005665691.1,XP_013832940.1,XP_001927…
GO:0003950	NAD+ ADP-ribosyltransferase activity	MF	0.405618	0.807931	6	XP_005654541.2,XP_003357689.2,XP_013837209.1,XP_020925918.1,XP_020925482.1,XP_013846222.2
GO:0045454	cell redox homeostasis	BP	0.410362	0.807931	8	XP_001927971.1,NP_001230547.1,XP_020938689.1,XP_020944035.1,XP_020942259.1,XP_005662437.1,XP_005663884.2,XP_020951286.1
GO:0031399	regulation of protein modification process	BP	0.410362	0.807931	8	XP_005660037.1,XP_020944446.1,XP_020939968.1,XP_020941596.1,XP_003129639.1,XP_020923144.1,XP_005656989.1,XP_020933753.1
GO:0006323	DNA packaging	BP	0.410362	0.807931	8	XP_020927656.1,NP_001272905.1,XP_003126085.1,NP_001230289.1,XP_020955508.1,XP_005665718.2,XP_020955509.1,XP_020955511.1
GO:0036459	thiol-dependent ubiquitinyl hydrolase activity	MF	0.418253	0.807931	12	XP_001925615.1,NP_001155875.1,XP_013843329.1,XP_005664302.1,XP_020954339.1,XP_020918500.1,XP_003132035.2,XP_005670368.1,XP_020923941.1,XP_020924067.1,XP_001925271.3,XP_020931862.1
GO:0101005	ubiquitinyl hydrolase activity	MF	0.418253	0.807931	12	XP_001925615.1,NP_001155875.1,XP_013843329.1,XP_005664302.1,XP_020954339.1,XP_020918500.1,XP_003132035.2,XP_005670368.1,XP_020923941.1,XP_020924067.1,XP_001925271.3,XP_020931862.1
GO:0008283	cell proliferation	BP	0.418253	0.807931	12	XP_020938594.1,XP_013850661.1,XP_013843009.1,NP_001090882.1,NP_001007521.1,XP_001925259.1,NP_001004045.1,NP_001008691.1,XP_020921576.1,XP_003131373.1,XP_020928830.1,XP_020930770.1
GO:0010629	negative regulation of gene expression	BP	0.418253	0.807931	12	XP_005661088.1,XP_020939844.1,XP_013850661.1,NP_001189449.1,NP_001231437.1,NP_001230531.1,XP_003130588.1,XP_013836346.1,XP_003131371.1,XP_020923517.1,NP_001231287.1,NP_001231629.1
GO:0098798	mitochondrial protein complex	CC	0.420539	0.807931	9	XP_020958311.1,XP_003122069.1,XP_020942055.1,NP_001172101.1,XP_005664878.2,XP_013833381.1,XP_003359029.4,NP_001138314.1,NP_001231814.1
GO:0016836	hydro-lyase activity	MF	0.420539	0.807931	9	XP_013849100.1,XP_020923424.1,XP_020940437.1,XP_020949331.1,XP_020949678.1,NP_001230350.1,XP_013839312.1,XP_020935802.1,XP_020935797.1
GO:0008219	cell death	BP	0.421184	0.807931	30	XP_020923836.1,XP_003480664.2,XP_020938542.1,NP_001026967.1,XP_003123478.1,NP_001033733.1,NP_001090882.1,XP_003124516.1,XP_001928995.1,XP_020947168.1,XP_020946774.1,XP_020948684.1,XP_003126986.1,XP_020951248.1,XP_020949398.1,XP_001927586.4,XP_003129069.1,XP_005666772.1,XP_020918366.1,XP_020918367.1,XP_020921576.1,XP_020923144.1,XP_020923486.1,NP_998989.3,NP_001193269.1,XP_020928978.1,XP_020927739…
GO:0009892	negative regulation of metabolic process	BP	0.422514	0.807931	17	XP_005660037.1,XP_020944446.1,XP_013848769.1,XP_005661088.1,XP_020939844.1,XP_013850661.1,NP_001189449.1,NP_001231437.1,NP_001230531.1,XP_005665691.1,XP_003130588.1,XP_013836346.1,XP_003131371.1,XP_020923517.1,NP_001231287.1,NP_001231629.1,NP_999035.1
GO:0010628	positive regulation of gene expression	BP	0.42333	0.807931	6	XP_005660246.2,XP_003123159.3,XP_003123694.2,XP_020945169.1,XP_020954331.1,XP_020923474.1
GO:0044454	nuclear chromosome part	CC	0.427917	0.807931	11	XP_020939487.1,XP_003122511.1,XP_020943665.1,XP_003125039.2,XP_005663085.1,XP_003126956.2,XP_020949751.1,XP_020949906.1,XP_020923494.1,XP_001929084.3,XP_020929630.1
GO:0004722	protein serine/threonine phosphatase activity	MF	0.429821	0.807931	6	XP_020946415.1,XP_020946588.1,XP_020949675.1,XP_020957425.1,XP_003132302.3,XP_003133820.3
GO:0016485	protein processing	BP	0.429821	0.807931	6	XP_003121761.3,XP_005661088.1,XP_001928821.1,XP_003482611.2,NP_001107760.1,NP_001231442.1
GO:0044092	negative regulation of molecular function	BP	0.429821	0.807931	6	XP_005660037.1,XP_020944446.1,NP_001116466.1,NP_001116468.2,NP_001090955.1,NP_999035.1
GO:0012506	vesicle membrane	CC	0.429821	0.807931	6	XP_020921668.1,XP_005661527.2,NP_001230853.1,XP_001928732.1,XP_020923618.1,XP_020932929.1
GO:0030659	cytoplasmic vesicle membrane	CC	0.429821	0.807931	6	XP_020921668.1,XP_005661527.2,NP_001230853.1,XP_001928732.1,XP_020923618.1,XP_020932929.1
GO:0051301	cell division	BP	0.430269	0.807931	4	XP_003480718.2,XP_005661509.1,XP_001929261.3,XP_020921847.1
GO:0009116	nucleoside metabolic process	BP	0.430269	0.807931	4	XP_020945098.1,XP_020949301.1,XP_003482444.1,XP_003132225.1
GO:0005319	lipid transporter activity	MF	0.430269	0.807931	4	XP_020955694.1,XP_005660266.1,XP_020939876.1,XP_020924615.1
GO:0031461	cullin-RING ubiquitin ligase complex	CC	0.430269	0.807931	4	XP_020949342.1,XP_020956733.1,XP_020957436.1,XP_013854732.1
GO:0051270	regulation of cellular component movement	BP	0.430269	0.807931	4	XP_013832940.1,NP_001008691.1,NP_001231059.1,XP_020928830.1
GO:2000145	regulation of cell motility	BP	0.430269	0.807931	4	XP_013832940.1,NP_001008691.1,NP_001231059.1,XP_020928830.1
GO:0009056	catabolic process	BP	0.430783	0.807931	65	NP_001231282.1,XP_020944125.1,XP_020955929.1,XP_005660037.1,XP_001928025.1,XP_003480304.1,XP_001925615.1,XP_001925025.3,NP_001245314.1,XP_020922513.1,XP_020938522.1,XP_020933199.1,NP_998903.1,NP_001230149.1,XP_003123703.1,NP_001230739.1,XP_020938543.1,NP_001136316.1,XP_003123386.2,XP_020941842.1,XP_020943654.1,NP_001116459.1,XP_013851626.1,XP_020944072.1,XP_001925259.1,XP_003355080.1,XP_020944405…
GO:0009057	macromolecule catabolic process	BP	0.432864	0.807931	34	NP_001231282.1,XP_020955929.1,XP_005660037.1,XP_001928025.1,XP_001925615.1,XP_020938522.1,NP_998903.1,NP_001230149.1,NP_001230739.1,XP_003123386.2,XP_013851626.1,XP_003355080.1,XP_005664302.1,XP_020949342.1,NP_001231437.1,XP_020952014.1,NP_001038030.1,NP_001095287.1,NP_001033050.1,NP_999100.2,XP_020954339.1,NP_001132944.1,XP_020956733.1,XP_020918500.1,XP_003132035.2,XP_005670368.1,XP_020923941.1,…
GO:0010506	regulation of autophagy	BP	0.433107	0.807931	3	XP_020944125.1,XP_001925025.3,XP_001925259.1
GO:0030968	endoplasmic reticulum unfolded protein response	BP	0.433107	0.807931	3	XP_005660246.2,XP_020945169.1,XP_020953604.1
GO:0033014	tetrapyrrole biosynthetic process	BP	0.433107	0.807931	3	XP_020923424.1,XP_001929366.1,XP_013839312.1
GO:0045028	G-protein coupled purinergic nucleotide receptor activity	MF	0.433107	0.807931	3	NP_001191365.1,XP_020957909.1,XP_005667143.2
GO:0000159	protein phosphatase type 2A complex	CC	0.433107	0.807931	3	XP_005660781.1,XP_020956628.1,NP_001093662.1
GO:0008889	glycerophosphodiester phosphodiesterase activity	MF	0.433107	0.807931	3	XP_003354637.2,XP_020943679.1,XP_020918179.1
GO:0016805	dipeptidase activity	MF	0.433107	0.807931	3	XP_013849644.1,XP_020949777.1,XP_003355827.2
GO:0003725	double-stranded RNA binding	MF	0.433107	0.807931	3	XP_020951636.1,NP_001026966.1,XP_020929339.1
GO:0006614	SRP-dependent cotranslational protein targeting to membrane	BP	0.433107	0.807931	3	XP_005656359.1,XP_020956195.1,XP_003130588.1
GO:0030071	regulation of mitotic metaphase/anaphase transition	BP	0.433107	0.807931	3	XP_020942705.1,XP_020956733.1,XP_013854732.1
GO:0043410	positive regulation of MAPK cascade	BP	0.433107	0.807931	3	XP_020939968.1,XP_003129639.1,XP_020923144.1
GO:0051168	nuclear export	BP	0.433107	0.807931	3	XP_003122270.2,XP_005670196.1,XP_005670744.1
GO:0032147	activation of protein kinase activity	BP	0.433107	0.807931	3	XP_020939968.1,XP_020923144.1,XP_020933753.1
GO:0006986	response to unfolded protein	BP	0.433107	0.807931	3	XP_005660246.2,XP_020945169.1,XP_020953604.1
GO:0034620	cellular response to unfolded protein	BP	0.433107	0.807931	3	XP_005660246.2,XP_020945169.1,XP_020953604.1
GO:0035966	response to topologically incorrect protein	BP	0.433107	0.807931	3	XP_005660246.2,XP_020945169.1,XP_020953604.1
GO:0035967	cellular response to topologically incorrect protein	BP	0.433107	0.807931	3	XP_005660246.2,XP_020945169.1,XP_020953604.1
GO:0016881	acid-amino acid ligase activity	MF	0.433107	0.807931	3	XP_020925027.1,XP_005660689.2,XP_020957034.1
GO:0051052	regulation of DNA metabolic process	BP	0.433107	0.807931	3	XP_013848769.1,XP_005665691.1,NP_001278854.1
GO:0072376	protein activation cascade	BP	0.433107	0.807931	3	XP_005661088.1,NP_001095285.1,XP_020953515.1
GO:0001608	G-protein coupled nucleotide receptor activity	MF	0.433107	0.807931	3	NP_001191365.1,XP_020957909.1,XP_005667143.2
GO:0033674	positive regulation of kinase activity	BP	0.433107	0.807931	3	XP_020939968.1,XP_020923144.1,XP_020933753.1
GO:0045860	positive regulation of protein kinase activity	BP	0.433107	0.807931	3	XP_020939968.1,XP_020923144.1,XP_020933753.1
GO:0051347	positive regulation of transferase activity	BP	0.433107	0.807931	3	XP_020939968.1,XP_020923144.1,XP_020933753.1
GO:0007091	metaphase/anaphase transition of mitotic cell cycle	BP	0.433107	0.807931	3	XP_020942705.1,XP_020956733.1,XP_013854732.1
GO:0010965	regulation of mitotic sister chromatid separation	BP	0.433107	0.807931	3	XP_020942705.1,XP_020956733.1,XP_013854732.1
GO:0033045	regulation of sister chromatid segregation	BP	0.433107	0.807931	3	XP_020942705.1,XP_020956733.1,XP_013854732.1
GO:0033047	regulation of mitotic sister chromatid segregation	BP	0.433107	0.807931	3	XP_020942705.1,XP_020956733.1,XP_013854732.1
GO:0044784	metaphase/anaphase transition of cell cycle	BP	0.433107	0.807931	3	XP_020942705.1,XP_020956733.1,XP_013854732.1
GO:0051306	mitotic sister chromatid separation	BP	0.433107	0.807931	3	XP_020942705.1,XP_020956733.1,XP_013854732.1
GO:0051983	regulation of chromosome segregation	BP	0.433107	0.807931	3	XP_020942705.1,XP_020956733.1,XP_013854732.1
GO:1902099	regulation of metaphase/anaphase transition of cell cycle	BP	0.433107	0.807931	3	XP_020942705.1,XP_020956733.1,XP_013854732.1
GO:1905818	regulation of chromosome separation	BP	0.433107	0.807931	3	XP_020942705.1,XP_020956733.1,XP_013854732.1
GO:0001653	peptide receptor activity	MF	0.433107	0.807931	3	XP_003355108.1,NP_001008690.1,XP_020933359.1
GO:0008528	G-protein coupled peptide receptor activity	MF	0.433107	0.807931	3	XP_003355108.1,NP_001008690.1,XP_020933359.1
GO:0006613	cotranslational protein targeting to membrane	BP	0.433107	0.807931	3	XP_005656359.1,XP_020956195.1,XP_003130588.1
GO:0045047	protein targeting to ER	BP	0.433107	0.807931	3	XP_005656359.1,XP_020956195.1,XP_003130588.1
GO:0072599	establishment of protein localization to endoplasmic reticulum	BP	0.433107	0.807931	3	XP_005656359.1,XP_020956195.1,XP_003130588.1
GO:0002768	immune response-regulating cell surface receptor signaling pathway	BP	0.433107	0.807931	3	NP_001231059.1,XP_020925559.1,XP_020932930.1
GO:0004252	serine-type endopeptidase activity	MF	0.433295	0.807931	42	NP_001230149.1,XP_005661448.1,XP_020939952.1,XP_020937021.1,XP_003480866.3,XP_020939842.1,XP_013850255.1,XP_003123034.2,XP_013850254.1,XP_005661477.1,XP_020932771.1,XP_003124543.1,XP_003124520.1,XP_003124544.1,XP_005663864.2,XP_005664378.1,XP_003355797.1,NP_999165.1,XP_020949441.1,XP_003355798.2,XP_020949775.1,XP_005665297.2,NP_001095285.1,XP_020953515.1,XP_003482383.1,XP_013834211.1,XP_013834207…
GO:0019068	virion assembly	BP	0.435133	0.807931	3	XP_020949091.1,XP_020955477.1,XP_020933443.1
GO:0010817	regulation of hormone levels	BP	0.435133	0.807931	3	XP_003123297.1,XP_020938329.1,XP_020923194.1
GO:0031589	cell-substrate adhesion	BP	0.435133	0.807931	3	XP_003355464.2,XP_020923932.1,NP_999073.1
GO:0019693	ribose phosphate metabolic process	BP	0.43519	0.807931	19	XP_020922513.1,XP_003123233.2,XP_003123703.1,XP_020943654.1,NP_001116459.1,XP_020943051.1,NP_001172101.1,XP_020945098.1,NP_001018042.1,XP_020957034.1,XP_020920661.1,XP_003131374.1,XP_020923508.1,NP_001230857.1,XP_020927169.1,XP_003132225.1,XP_003483427.1,XP_003483583.1,NP_001138314.1
GO:0031967	organelle envelope	CC	0.435972	0.807931	25	XP_020958311.1,XP_003122270.2,XP_003122069.1,NP_001098768.1,XP_003123233.2,XP_003354039.2,XP_003123930.2,XP_020942055.1,NP_001172101.1,XP_003355118.1,XP_013843646.1,XP_003126064.4,NP_001231081.1,XP_005664878.2,XP_013833381.1,XP_005666204.1,XP_020957117.1,XP_020918086.1,NP_001090985.1,NP_001302661.1,XP_003359029.4,NP_001138314.1,XP_003134775.1,NP_001231814.1,XP_020935718.1
GO:0031975	envelope	CC	0.435972	0.807931	25	XP_020958311.1,XP_003122270.2,XP_003122069.1,NP_001098768.1,XP_003123233.2,XP_003354039.2,XP_003123930.2,XP_020942055.1,NP_001172101.1,XP_003355118.1,XP_013843646.1,XP_003126064.4,NP_001231081.1,XP_005664878.2,XP_013833381.1,XP_005666204.1,XP_020957117.1,XP_020918086.1,NP_001090985.1,NP_001302661.1,XP_003359029.4,NP_001138314.1,XP_003134775.1,NP_001231814.1,XP_020935718.1
GO:0140101	catalytic activity, acting on a tRNA	MF	0.436579	0.807931	20	NP_001245360.1,XP_020935622.1,XP_020939373.1,XP_003123140.1,XP_003124096.1,XP_020940550.1,XP_003130516.1,XP_003481423.1,XP_003355791.1,XP_013843968.1,XP_003128020.2,XP_020949450.1,XP_003356343.3,XP_005665787.2,NP_001182307.1,XP_003129899.1,XP_020921571.1,XP_013837117.1,XP_020926311.1,XP_020925520.1
GO:0042254	ribosome biogenesis	BP	0.442431	0.807931	7	XP_020954462.1,NP_001231322.1,XP_003127052.1,NP_001041536.1,XP_020920131.1,XP_020926718.1,XP_020926735.1
GO:0034728	nucleosome organization	BP	0.442431	0.807931	7	XP_020927656.1,NP_001272905.1,XP_003126085.1,XP_020955508.1,XP_005665718.2,XP_020955509.1,XP_020955511.1
GO:0004518	nuclease activity	MF	0.44494	0.807931	15	XP_020955929.1,NP_999361.1,XP_020938477.1,XP_020935092.1,XP_020939871.1,XP_020942121.1,NP_001230610.1,XP_003481423.1,NP_001231732.1,XP_003127052.1,XP_020953271.1,XP_003129836.2,NP_001090981.1,XP_003130603.4,XP_005668752.2
GO:0016705	oxidoreductase activity, acting on paired donors, with incorporation or reduction of molecular oxygen	MF	0.444994	0.807931	37	XP_001926966.2,XP_005661154.1,XP_003123482.1,XP_020939257.1,XP_020939265.1,XP_020939262.1,XP_020939270.1,XP_020939272.1,XP_020935383.1,XP_003354173.1,XP_013850564.1,XP_020941604.1,XP_020944405.1,XP_020944431.1,XP_001924677.1,XP_020952360.1,XP_020952363.1,XP_020953286.1,XP_020952364.1,XP_020953980.1,XP_020953976.1,NP_999592.1,NP_001106486.1,NP_001153086.1,XP_020918147.1,NP_001231050.1,XP_003132246…
GO:0043015	gamma-tubulin binding	MF	0.449265	0.807931	1	XP_013848196.1
GO:0006480	N-terminal protein amino acid methylation	BP	0.449265	0.807931	1	NP_001230386.1
GO:0080025	phosphatidylinositol-3,5-bisphosphate binding	MF	0.449265	0.807931	1	XP_013848055.1
GO:0006384	transcription initiation from RNA polymerase III promoter	BP	0.449265	0.807931	1	XP_020958061.1
GO:0001726	ruffle	CC	0.449265	0.807931	1	XP_020921311.1
GO:0004348	glucosylceramidase activity	MF	0.449265	0.807931	1	NP_001245314.1
GO:0006942	regulation of striated muscle contraction	BP	0.449265	0.807931	1	XP_020937355.1
GO:0034773	histone H4-K20 trimethylation	BP	0.449265	0.807931	1	XP_003122479.2
GO:0042799	histone methyltransferase activity (H4-K20 specific)	MF	0.449265	0.807931	1	XP_003122479.2
GO:0030433	ubiquitin-dependent ERAD pathway	BP	0.449265	0.807931	1	XP_020938522.1
GO:0090129	positive regulation of synapse maturation	BP	0.449265	0.807931	1	XP_020939356.1
GO:0004809	tRNA (guanine-N2-)-methyltransferase activity	MF	0.449265	0.807931	1	XP_020935622.1
GO:0004303	estradiol 17-beta-dehydrogenase activity	MF	0.449265	0.807931	1	XP_003123297.1
GO:0006703	estrogen biosynthetic process	BP	0.449265	0.807931	1	XP_003123297.1
GO:0006342	chromatin silencing	BP	0.449265	0.807931	1	XP_020939844.1
GO:0008406	gonad development	BP	0.449265	0.807931	1	NP_999475.2
GO:0000187	activation of MAPK activity	BP	0.449265	0.807931	1	XP_020939968.1
GO:0008124	4-alpha-hydroxytetrahydrobiopterin dehydratase activity	MF	0.449265	0.807931	1	XP_020940437.1
GO:0030277	maintenance of gastrointestinal epithelium	BP	0.449265	0.807931	1	XP_020938133.1
GO:0038036	sphingosine-1-phosphate receptor activity	MF	0.449265	0.807931	1	XP_020939802.1
GO:0005751	mitochondrial respiratory chain complex IV	CC	0.449265	0.807931	1	XP_020942055.1
GO:0042129	regulation of T cell proliferation	BP	0.449265	0.807931	1	NP_001007521.1
GO:0046426	negative regulation of JAK-STAT cascade	BP	0.449265	0.807931	1	XP_005662183.1
GO:0030228	lipoprotein particle receptor activity	MF	0.449265	0.807931	1	XP_020943696.1
GO:0004478	methionine adenosyltransferase activity	MF	0.449265	0.807931	1	NP_001161122.1
GO:0006556	S-adenosylmethionine biosynthetic process	BP	0.449265	0.807931	1	NP_001161122.1
GO:0005750	mitochondrial respiratory chain complex III	CC	0.449265	0.807931	1	NP_001172101.1
GO:0006699	bile acid biosynthetic process	BP	0.449265	0.807931	1	XP_020944405.1
GO:0006659	phosphatidylserine biosynthetic process	BP	0.449265	0.807931	1	XP_020944732.1
GO:0015467	G-protein activated inward rectifier potassium channel activity	MF	0.449265	0.807931	1	XP_001929096.1
GO:0070098	chemokine-mediated signaling pathway	BP	0.449265	0.807931	1	NP_001231024.1
GO:0008381	mechanically-gated ion channel activity	MF	0.449265	0.807931	1	XP_020949306.1
GO:0006207	'de novo' pyrimidine nucleobase biosynthetic process	BP	0.449265	0.807931	1	XP_020949487.1
GO:0006379	mRNA cleavage	BP	0.449265	0.807931	1	XP_003127052.1
GO:0042030	ATPase inhibitor activity	MF	0.449265	0.807931	1	NP_001090955.1
GO:0042978	ornithine decarboxylase activator activity	MF	0.449265	0.807931	1	NP_001116665.1
GO:0008410	CoA-transferase activity	MF	0.449265	0.807931	1	XP_005674674.3
GO:0046952	ketone body catabolic process	BP	0.449265	0.807931	1	XP_005674674.3
GO:0004827	proline-tRNA ligase activity	MF	0.449265	0.807931	1	XP_003128020.2
GO:0006433	prolyl-tRNA aminoacylation	BP	0.449265	0.807931	1	XP_003128020.2
GO:0031514	motile cilium	CC	0.449265	0.807931	1	XP_013849695.2
GO:0002098	tRNA wobble uridine modification	BP	0.449265	0.807931	1	XP_020949317.1
GO:0019781	NEDD8 activating enzyme activity	MF	0.449265	0.807931	1	XP_020949669.1
GO:0045116	protein neddylation	BP	0.449265	0.807931	1	XP_020949669.1
GO:0016339	calcium-dependent cell-cell adhesion via plasma membrane cell adhesion molecules	BP	0.449265	0.807931	1	XP_020949680.1
GO:0000783	nuclear telomere cap complex	CC	0.449265	0.807931	1	XP_020949751.1
GO:0005664	nuclear origin of replication recognition complex	CC	0.449265	0.807931	1	XP_020949906.1
GO:0004419	hydroxymethylglutaryl-CoA lyase activity	MF	0.449265	0.807931	1	XP_020951187.1
GO:0046951	ketone body biosynthetic process	BP	0.449265	0.807931	1	XP_020951187.1
GO:0004560	alpha-L-fucosidase activity	MF	0.449265	0.807931	1	NP_001302557.1
GO:0006004	fucose metabolic process	BP	0.449265	0.807931	1	NP_001302557.1
GO:0004949	cannabinoid receptor activity	MF	0.449265	0.807931	1	XP_020951189.1
GO:0003847	1-alkyl-2-acetylglycerophosphocholine esterase activity	MF	0.449265	0.807931	1	XP_020951263.1
GO:0038062	protein tyrosine kinase collagen receptor activity	MF	0.449265	0.807931	1	XP_013833049.1
GO:0008474	palmitoyl-(protein) hydrolase activity	MF	0.449265	0.807931	1	NP_001116639.1
GO:0098599	palmitoyl hydrolase activity	MF	0.449265	0.807931	1	NP_001116639.1
GO:0016602	CCAAT-binding factor complex	CC	0.449265	0.807931	1	XP_013833338.1
GO:0015440	peptide-transporting ATPase activity	MF	0.449265	0.807931	1	NP_001038046.1
GO:0042287	MHC protein binding	MF	0.449265	0.807931	1	NP_001038046.1
GO:0000774	adenyl-nucleotide exchange factor activity	MF	0.449265	0.807931	1	XP_003356895.2
GO:0031145	anaphase-promoting complex-dependent catabolic process	BP	0.449265	0.807931	1	XP_020956733.1
GO:0042116	macrophage activation	BP	0.449265	0.807931	1	XP_013834045.2
GO:0034150	toll-like receptor 6 signaling pathway	BP	0.449265	0.807931	1	NP_998925.2
GO:0042088	T-helper 1 type immune response	BP	0.449265	0.807931	1	NP_998925.2
GO:0042496	detection of diacyl bacterial lipopeptide	BP	0.449265	0.807931	1	NP_998925.2
GO:0045410	positive regulation of interleukin-6 biosynthetic process	BP	0.449265	0.807931	1	NP_998925.2
GO:0009113	purine nucleobase biosynthetic process	BP	0.449265	0.807931	1	XP_003482444.1
GO:0007200	phospholipase C-activating G-protein coupled receptor signaling pathway	BP	0.449265	0.807931	1	XP_020957909.1
GO:0000209	protein polyubiquitination	BP	0.449265	0.807931	1	XP_020918367.1
GO:0000012	single strand break repair	BP	0.449265	0.807931	1	XP_020918130.1
GO:0071986	Ragulator complex	CC	0.449265	0.807931	1	XP_003129639.1
GO:0009107	lipoate biosynthetic process	BP	0.449265	0.807931	1	XP_003129688.2
GO:0004356	glutamate-ammonia ligase activity	MF	0.449265	0.807931	1	XP_020957861.1
GO:0042284	sphingolipid delta-4 desaturase activity	MF	0.449265	0.807931	1	NP_001231050.1
GO:0046513	ceramide biosynthetic process	BP	0.449265	0.807931	1	NP_001231050.1
GO:0004019	adenylosuccinate synthase activity	MF	0.449265	0.807931	1	NP_001090977.1
GO:0031167	rRNA methylation	BP	0.449265	0.807931	1	XP_020920131.1
GO:0004140	dephospho-CoA kinase activity	MF	0.449265	0.807931	1	XP_003131374.1
GO:0007250	activation of NF-kappaB-inducing kinase activity	BP	0.449265	0.807931	1	XP_020923144.1
GO:0048791	calcium ion-regulated exocytosis of neurotransmitter	BP	0.449265	0.807931	1	XP_020923194.1
GO:0006452	translational frameshifting	BP	0.449265	0.807931	1	XP_020923474.1
GO:0045901	positive regulation of translational elongation	BP	0.449265	0.807931	1	XP_020923474.1
GO:0045905	positive regulation of translational termination	BP	0.449265	0.807931	1	XP_020923474.1
GO:0016581	NuRD complex	CC	0.449265	0.807931	1	XP_020923494.1
GO:0004372	glycine hydroxymethyltransferase activity	MF	0.449265	0.807931	1	XP_020923648.1
GO:0004346	glucose-6-phosphatase activity	MF	0.449265	0.807931	1	XP_003131402.1
GO:0016533	cyclin-dependent protein kinase 5 holoenzyme complex	CC	0.449265	0.807931	1	XP_020921681.1
GO:0016534	cyclin-dependent protein kinase 5 activator activity	MF	0.449265	0.807931	1	XP_020921681.1
GO:0005944	phosphatidylinositol 3-kinase complex, class IB	CC	0.449265	0.807931	1	XP_020923523.1
GO:0046935	1-phosphatidylinositol-3-kinase regulator activity	MF	0.449265	0.807931	1	XP_020923523.1
GO:0035515	oxidative RNA demethylase activity	MF	0.449265	0.807931	1	XP_020923654.1
GO:0035553	oxidative single-stranded RNA demethylation	BP	0.449265	0.807931	1	XP_020923654.1
GO:0008053	mitochondrial fusion	BP	0.449265	0.807931	1	NP_001302661.1
GO:2000312	regulation of kainate selective glutamate receptor activity	BP	0.449265	0.807931	1	XP_020925560.1
GO:0050855	regulation of B cell receptor signaling pathway	BP	0.449265	0.807931	1	NP_001231059.1
GO:2000401	regulation of lymphocyte migration	BP	0.449265	0.807931	1	NP_001231059.1
GO:0045494	photoreceptor cell maintenance	BP	0.449265	0.807931	1	XP_005670440.2
GO:0007172	signal complex assembly	BP	0.449265	0.807931	1	XP_020928830.1
GO:2000249	regulation of actin cytoskeleton reorganization	BP	0.449265	0.807931	1	XP_020928830.1
GO:0055070	copper ion homeostasis	BP	0.449265	0.807931	1	XP_020927981.1
GO:0030274	LIM domain binding	MF	0.449265	0.807931	1	NP_001072153.1
GO:0007128	meiotic prophase I	BP	0.449265	0.807931	1	XP_020929630.1
GO:0016048	detection of temperature stimulus	BP	0.449265	0.807931	1	XP_020930400.1
GO:0050951	sensory perception of temperature stimulus	BP	0.449265	0.807931	1	XP_020930400.1
GO:0046849	bone remodeling	BP	0.449265	0.807931	1	NP_998945.1
GO:0070776	MOZ/MORF histone acetyltransferase complex	CC	0.449265	0.807931	1	XP_020930770.1
GO:0032052	bile acid binding	MF	0.449265	0.807931	1	NP_999380.2
GO:0004605	phosphatidate cytidylyltransferase activity	MF	0.449265	0.807931	1	NP_001160145.1
GO:0019478	D-amino acid catabolic process	BP	0.449265	0.807931	1	XP_003134325.3
GO:0000982	transcription factor activity, RNA polymerase II core promoter proximal region sequence-specific binding	MF	0.449265	0.807931	1	XP_020933355.1
GO:0030574	collagen catabolic process	BP	0.449265	0.807931	1	NP_001033093.1
GO:0000737	DNA catabolic process, endonucleolytic	BP	0.449265	0.807931	1	XP_005673097.1
GO:0004611	phosphoenolpyruvate carboxykinase activity	MF	0.449265	0.807931	1	NP_001116630.1
GO:0004613	phosphoenolpyruvate carboxykinase (GTP) activity	MF	0.449265	0.807931	1	NP_001116630.1
GO:0015882	L-ascorbic acid transport	BP	0.449265	0.807931	1	XP_020932944.1
GO:0070890	sodium-dependent L-ascorbate transmembrane transporter activity	MF	0.449265	0.807931	1	XP_020932944.1
GO:0005763	mitochondrial small ribosomal subunit	CC	0.449265	0.807931	1	XP_001924843.2
GO:0003726	double-stranded RNA adenosine deaminase activity	MF	0.449265	0.807931	1	NP_001116688.1
GO:0031122	cytoplasmic microtubule organization	BP	0.449265	0.807931	1	XP_020933496.1
GO:2000601	positive regulation of Arp2/3 complex-mediated actin nucleation	BP	0.449265	0.807931	1	XP_020934710.1
GO:0071478	cellular response to radiation	BP	0.449265	0.807931	1	XP_020940622.1
GO:0042058	regulation of epidermal growth factor receptor signaling pathway	BP	0.449265	0.807931	1	XP_005660037.1
GO:1901184	regulation of ERBB signaling pathway	BP	0.449265	0.807931	1	XP_005660037.1
GO:2000272	negative regulation of receptor activity	BP	0.449265	0.807931	1	XP_005660037.1
GO:0005791	rough endoplasmic reticulum	CC	0.449265	0.807931	1	NP_001230754.1
GO:0030867	rough endoplasmic reticulum membrane	CC	0.449265	0.807931	1	NP_001230754.1
GO:0019238	cyclohydrolase activity	MF	0.449265	0.807931	1	XP_020957908.1
GO:0006677	glycosylceramide metabolic process	BP	0.449265	0.807931	1	NP_001245314.1
GO:0046477	glycosylceramide catabolic process	BP	0.449265	0.807931	1	NP_001245314.1
GO:0006997	nucleus organization	BP	0.449265	0.807931	1	NP_001098768.1
GO:0006941	striated muscle contraction	BP	0.449265	0.807931	1	XP_020937355.1
GO:0018023	peptidyl-lysine trimethylation	BP	0.449265	0.807931	1	XP_003122479.2
GO:0034770	histone H4-K20 methylation	BP	0.449265	0.807931	1	XP_003122479.2
GO:0036503	ERAD pathway	BP	0.449265	0.807931	1	XP_020938522.1
GO:0002698	negative regulation of immune effector process	BP	0.449265	0.807931	1	XP_005661088.1
GO:0050777	negative regulation of immune response	BP	0.449265	0.807931	1	XP_005661088.1
GO:2000257	regulation of protein activation cascade	BP	0.449265	0.807931	1	XP_005661088.1
GO:0051051	negative regulation of transport	BP	0.449265	0.807931	1	XP_013849963.2
GO:0008210	estrogen metabolic process	BP	0.449265	0.807931	1	XP_003123297.1
GO:0042446	hormone biosynthetic process	BP	0.449265	0.807931	1	XP_003123297.1
GO:0032786	positive regulation of DNA-templated transcription, elongation	BP	0.449265	0.807931	1	XP_003123159.3
GO:0034243	regulation of transcription elongation from RNA polymerase II promoter	BP	0.449265	0.807931	1	XP_003123159.3
GO:0045814	negative regulation of gene expression, epigenetic	BP	0.449265	0.807931	1	XP_020939844.1
GO:0007548	sex differentiation	BP	0.449265	0.807931	1	NP_999475.2
GO:0045137	development of primary sexual characteristics	BP	0.449265	0.807931	1	NP_999475.2
GO:0048608	reproductive structure development	BP	0.449265	0.807931	1	NP_999475.2
GO:0061458	reproductive system development	BP	0.449265	0.807931	1	NP_999475.2
GO:0042562	hormone binding	MF	0.449265	0.807931	1	NP_001182261.1
GO:0010669	epithelial structure maintenance	BP	0.449265	0.807931	1	XP_020938133.1
GO:0035773	insulin secretion involved in cellular response to glucose stimulus	BP	0.449265	0.807931	1	XP_020938329.1
GO:0061178	regulation of insulin secretion involved in cellular response to glucose stimulus	BP	0.449265	0.807931	1	XP_020938329.1
GO:0016530	metallochaperone activity	MF	0.449265	0.807931	1	NP_001001866.1
GO:0016531	copper chaperone activity	MF	0.449265	0.807931	1	NP_001001866.1
GO:0140104	molecular carrier activity	MF	0.449265	0.807931	1	NP_001001866.1
GO:0045444	fat cell differentiation	BP	0.449265	0.807931	1	NP_001136316.1
GO:0045125	bioactive lipid receptor activity	MF	0.449265	0.807931	1	XP_020939802.1
GO:0045277	respiratory chain complex IV	CC	0.449265	0.807931	1	XP_020942055.1
GO:0090382	phagosome maturation	BP	0.449265	0.807931	1	XP_020943687.1
GO:0032943	mononuclear cell proliferation	BP	0.449265	0.807931	1	NP_001007521.1
GO:0032944	regulation of mononuclear cell proliferation	BP	0.449265	0.807931	1	NP_001007521.1
GO:0042098	T cell proliferation	BP	0.449265	0.807931	1	NP_001007521.1
GO:0046651	lymphocyte proliferation	BP	0.449265	0.807931	1	NP_001007521.1
GO:0050670	regulation of lymphocyte proliferation	BP	0.449265	0.807931	1	NP_001007521.1
GO:0070661	leukocyte proliferation	BP	0.449265	0.807931	1	NP_001007521.1
GO:0070663	regulation of leukocyte proliferation	BP	0.449265	0.807931	1	NP_001007521.1
GO:0046425	regulation of JAK-STAT cascade	BP	0.449265	0.807931	1	XP_005662183.1
GO:1904892	regulation of STAT cascade	BP	0.449265	0.807931	1	XP_005662183.1
GO:1904893	negative regulation of STAT cascade	BP	0.449265	0.807931	1	XP_005662183.1
GO:0034341	response to interferon-gamma	BP	0.449265	0.807931	1	XP_005662183.1
GO:0000731	DNA synthesis involved in DNA repair	BP	0.449265	0.807931	1	XP_020942837.1
GO:0019985	translesion synthesis	BP	0.449265	0.807931	1	XP_020942837.1
GO:0031647	regulation of protein stability	BP	0.449265	0.807931	1	XP_020942033.1
GO:0046500	S-adenosylmethionine metabolic process	BP	0.449265	0.807931	1	NP_001161122.1
GO:0019226	transmission of nerve impulse	BP	0.449265	0.807931	1	XP_020948761.1
GO:0022833	mechanically gated channel activity	MF	0.449265	0.807931	1	XP_020949306.1
GO:0044774	mitotic DNA integrity checkpoint	BP	0.449265	0.807931	1	XP_020949342.1
GO:1902806	regulation of cell cycle G1/S phase transition	BP	0.449265	0.807931	1	XP_020949342.1
GO:1902807	negative regulation of cell cycle G1/S phase transition	BP	0.449265	0.807931	1	XP_020949342.1
GO:2000045	regulation of G1/S transition of mitotic cell cycle	BP	0.449265	0.807931	1	XP_020949342.1
GO:2000134	negative regulation of G1/S transition of mitotic cell cycle	BP	0.449265	0.807931	1	XP_020949342.1
GO:0006206	pyrimidine nucleobase metabolic process	BP	0.449265	0.807931	1	XP_020949487.1
GO:0019856	pyrimidine nucleobase biosynthetic process	BP	0.449265	0.807931	1	XP_020949487.1
GO:0071695	anatomical structure maturation	BP	0.449265	0.807931	1	NP_001001649.2
GO:1902555	endoribonuclease complex	CC	0.449265	0.807931	1	XP_003127052.1
GO:1905348	endonuclease complex	CC	0.449265	0.807931	1	XP_003127052.1
GO:1901569	fatty acid derivative catabolic process	BP	0.449265	0.807931	1	XP_005674674.3
GO:0002097	tRNA wobble base modification	BP	0.449265	0.807931	1	XP_020949317.1
GO:0043903	regulation of symbiosis, encompassing mutualism through parasitism	BP	0.449265	0.807931	1	XP_020949091.1
GO:0050792	regulation of viral process	BP	0.449265	0.807931	1	XP_020949091.1
GO:0000782	telomere cap complex	CC	0.449265	0.807931	1	XP_020949751.1
GO:0016833	oxo-acid-lyase activity	MF	0.449265	0.807931	1	XP_020951187.1
GO:0015928	fucosidase activity	MF	0.449265	0.807931	1	NP_001302557.1
GO:0030836	positive regulation of actin filament depolymerization	BP	0.449265	0.807931	1	XP_013832940.1
GO:1901881	positive regulation of protein depolymerization	BP	0.449265	0.807931	1	XP_013832940.1
GO:0031346	positive regulation of cell projection organization	BP	0.449265	0.807931	1	XP_013832940.1
GO:0038064	collagen receptor activity	MF	0.449265	0.807931	1	XP_013833049.1
GO:0016716	oxidoreductase activity, acting on paired donors, with incorporation or reduction of molecular oxygen, another compound as one donor, and incorporation of one atom of oxygen	MF	0.449265	0.807931	1	NP_001106486.1
GO:0043588	skin development	BP	0.449265	0.807931	1	NP_001121920.2
GO:0006569	tryptophan catabolic process	BP	0.449265	0.807931	1	XP_003129045.3
GO:0009310	amine catabolic process	BP	0.449265	0.807931	1	XP_003129045.3
GO:0042402	cellular biogenic amine catabolic process	BP	0.449265	0.807931	1	XP_003129045.3
GO:0042436	indole-containing compound catabolic process	BP	0.449265	0.807931	1	XP_003129045.3
GO:0046218	indolalkylamine catabolic process	BP	0.449265	0.807931	1	XP_003129045.3
GO:0070169	positive regulation of biomineral tissue development	BP	0.449265	0.807931	1	XP_020956200.1
GO:2000027	regulation of organ morphogenesis	BP	0.449265	0.807931	1	XP_020956200.1
GO:0071724	response to diacyl bacterial lipopeptide	BP	0.449265	0.807931	1	NP_998925.2
GO:0032635	interleukin-6 production	BP	0.449265	0.807931	1	NP_998925.2
GO:0032675	regulation of interleukin-6 production	BP	0.449265	0.807931	1	NP_998925.2
GO:0032755	positive regulation of interleukin-6 production	BP	0.449265	0.807931	1	NP_998925.2
GO:0042108	positive regulation of cytokine biosynthetic process	BP	0.449265	0.807931	1	NP_998925.2
GO:0042226	interleukin-6 biosynthetic process	BP	0.449265	0.807931	1	NP_998925.2
GO:0045408	regulation of interleukin-6 biosynthetic process	BP	0.449265	0.807931	1	NP_998925.2
GO:0007589	body fluid secretion	BP	0.449265	0.807931	1	XP_020957909.1
GO:0032941	secretion by tissue	BP	0.449265	0.807931	1	XP_020957909.1
GO:0034767	positive regulation of ion transmembrane transport	BP	0.449265	0.807931	1	XP_005653698.1
GO:0043270	positive regulation of ion transport	BP	0.449265	0.807931	1	XP_005653698.1
GO:1901019	regulation of calcium ion transmembrane transporter activity	BP	0.449265	0.807931	1	XP_005653698.1
GO:1903169	regulation of calcium ion transmembrane transport	BP	0.449265	0.807931	1	XP_005653698.1
GO:0001881	receptor recycling	BP	0.449265	0.807931	1	XP_003129639.1
GO:0043112	receptor metabolic process	BP	0.449265	0.807931	1	XP_003129639.1
GO:0009106	lipoate metabolic process	BP	0.449265	0.807931	1	XP_003129688.2
GO:0000120	RNA polymerase I transcription factor complex	CC	0.449265	0.807931	1	XP_020918327.1
GO:0016211	ammonia ligase activity	MF	0.449265	0.807931	1	XP_020957861.1
GO:0016880	acid-ammonia (or amide) ligase activity	MF	0.449265	0.807931	1	XP_020957861.1
GO:0006893	Golgi to plasma membrane transport	BP	0.449265	0.807931	1	XP_020920128.1
GO:0098876	vesicle-mediated transport to the plasma membrane	BP	0.449265	0.807931	1	XP_020920128.1
GO:1901224	positive regulation of NIK/NF-kappaB signaling	BP	0.449265	0.807931	1	XP_020923144.1
GO:0045727	positive regulation of translation	BP	0.449265	0.807931	1	XP_020923474.1
GO:0034250	positive regulation of cellular amide metabolic process	BP	0.449265	0.807931	1	XP_020923474.1
GO:0006449	regulation of translational termination	BP	0.449265	0.807931	1	XP_020923474.1
GO:0090545	CHD-type complex	CC	0.449265	0.807931	1	XP_020923494.1
GO:0070071	proton-transporting two-sector ATPase complex assembly	BP	0.449265	0.807931	1	XP_020923678.1
GO:0002695	negative regulation of leukocyte activation	BP	0.449265	0.807931	1	XP_020922425.1
GO:0045576	mast cell activation	BP	0.449265	0.807931	1	XP_020922425.1
GO:0050866	negative regulation of cell activation	BP	0.449265	0.807931	1	XP_020922425.1
GO:0050309	sugar-terminal-phosphatase activity	MF	0.449265	0.807931	1	XP_003131402.1
GO:0043539	protein serine/threonine kinase activator activity	MF	0.449265	0.807931	1	XP_020921681.1
GO:0016572	histone phosphorylation	BP	0.449265	0.807931	1	XP_020921847.1
GO:0097651	phosphatidylinositol 3-kinase complex, class I	CC	0.449265	0.807931	1	XP_020923523.1
GO:0030139	endocytic vesicle	CC	0.449265	0.807931	1	XP_020923618.1
GO:0035513	oxidative RNA demethylation	BP	0.449265	0.807931	1	XP_020923654.1
GO:0002028	regulation of sodium ion transport	BP	0.449265	0.807931	1	XP_020925560.1
GO:0043266	regulation of potassium ion transport	BP	0.449265	0.807931	1	XP_020925560.1
GO:0099601	regulation of neurotransmitter receptor activity	BP	0.449265	0.807931	1	XP_020925560.1
GO:1900449	regulation of glutamate receptor signaling pathway	BP	0.449265	0.807931	1	XP_020925560.1
GO:1901016	regulation of potassium ion transmembrane transporter activity	BP	0.449265	0.807931	1	XP_020925560.1
GO:1901379	regulation of potassium ion transmembrane transport	BP	0.449265	0.807931	1	XP_020925560.1
GO:1902305	regulation of sodium ion transmembrane transport	BP	0.449265	0.807931	1	XP_020925560.1
GO:2000649	regulation of sodium ion transmembrane transporter activity	BP	0.449265	0.807931	1	XP_020925560.1
GO:0042816	vitamin B6 metabolic process	BP	0.449265	0.807931	1	NP_999108.1
GO:0042819	vitamin B6 biosynthetic process	BP	0.449265	0.807931	1	NP_999108.1
GO:0006885	regulation of pH	BP	0.449265	0.807931	1	XP_005669567.1
GO:0055067	monovalent inorganic cation homeostasis	BP	0.449265	0.807931	1	XP_005669567.1
GO:0006534	cysteine metabolic process	BP	0.449265	0.807931	1	XP_020926704.1
GO:0001895	retina homeostasis	BP	0.449265	0.807931	1	XP_005670440.2
GO:0004806	triglyceride lipase activity	MF	0.449265	0.807931	1	NP_999451.1
GO:0051324	prophase	BP	0.449265	0.807931	1	XP_020929630.1
GO:0098762	meiotic cell cycle phase	BP	0.449265	0.807931	1	XP_020929630.1
GO:0098764	meiosis I cell cycle phase	BP	0.449265	0.807931	1	XP_020929630.1
GO:0009581	detection of external stimulus	BP	0.449265	0.807931	1	XP_020930400.1
GO:0009582	detection of abiotic stimulus	BP	0.449265	0.807931	1	XP_020930400.1
GO:0048771	tissue remodeling	BP	0.449265	0.807931	1	NP_998945.1
GO:0070775	H3 histone acetyltransferase complex	CC	0.449265	0.807931	1	XP_020930770.1
GO:0009221	pyrimidine deoxyribonucleotide biosynthetic process	BP	0.449265	0.807931	1	XP_020932072.1
GO:0009263	deoxyribonucleotide biosynthetic process	BP	0.449265	0.807931	1	XP_020932072.1
GO:0009265	2'-deoxyribonucleotide biosynthetic process	BP	0.449265	0.807931	1	XP_020932072.1
GO:0046385	deoxyribose phosphate biosynthetic process	BP	0.449265	0.807931	1	XP_020932072.1
GO:0008192	RNA guanylyltransferase activity	MF	0.449265	0.807931	1	XP_003134152.3
GO:0070568	guanylyltransferase activity	MF	0.449265	0.807931	1	XP_003134152.3
GO:0032963	collagen metabolic process	BP	0.449265	0.807931	1	NP_001033093.1
GO:0044236	multicellular organism metabolic process	BP	0.449265	0.807931	1	NP_001033093.1
GO:0044243	multicellular organismal catabolic process	BP	0.449265	0.807931	1	NP_001033093.1
GO:0044259	multicellular organismal macromolecule metabolic process	BP	0.449265	0.807931	1	NP_001033093.1
GO:0015749	monosaccharide transport	BP	0.449265	0.807931	1	XP_020932944.1
GO:0015145	monosaccharide transmembrane transporter activity	MF	0.449265	0.807931	1	XP_020932944.1
GO:0015229	L-ascorbic acid transmembrane transporter activity	MF	0.449265	0.807931	1	XP_020932944.1
GO:0090482	vitamin transmembrane transporter activity	MF	0.449265	0.807931	1	XP_020932944.1
GO:0032102	negative regulation of response to external stimulus	BP	0.449265	0.807931	1	NP_001124204.1
GO:0000314	organellar small ribosomal subunit	CC	0.449265	0.807931	1	XP_001924843.2
GO:0051127	positive regulation of actin nucleation	BP	0.449265	0.807931	1	XP_020934710.1
GO:0000278	mitotic cell cycle	BP	0.449779	0.808437	11	XP_020938281.1,XP_020942705.1,XP_013852051.1,NP_001230289.1,XP_020949342.1,XP_003126981.3,XP_005653322.2,XP_001929261.3,XP_020956733.1,XP_013854732.1,XP_020933753.1
GO:0005783	endoplasmic reticulum	CC	0.451299	0.810253	26	NP_001230754.1,XP_020925778.1,XP_020925013.1,NP_001230988.1,NP_001098768.1,XP_020938522.1,XP_003123521.1,NP_001167604.1,XP_005661313.1,XP_020934812.1,XP_013850564.1,XP_020941340.1,XP_003125215.1,XP_020945169.1,XP_020953285.1,NP_001172096.1,NP_001038046.1,NP_001106907.1,XP_003482611.2,XP_005653698.1,XP_020918147.1,NP_001231268.1,NP_001107760.1,XP_003360061.3,XP_020933695.1,NP_001121932.1
GO:0051186	cofactor metabolic process	BP	0.451299	0.810253	26	XP_020925027.1,XP_001928369.2,XP_020957908.1,XP_020922490.1,XP_020931279.1,XP_020922513.1,XP_003123703.1,XP_020940437.1,XP_020938299.1,XP_020943654.1,XP_020942200.1,NP_001161122.1,NP_001116459.1,XP_020943021.1,XP_020949568.1,XP_020957089.1,XP_005667396.1,XP_003129688.2,XP_020919463.1,XP_003131374.1,NP_001230857.1,NP_999108.1,XP_020927169.1,XP_003483583.1,XP_001929366.1,XP_001928924.1
GO:0044432	endoplasmic reticulum part	CC	0.45149	0.810253	16	NP_001230754.1,NP_001230988.1,NP_001098768.1,XP_020938522.1,XP_020941340.1,XP_003125215.1,XP_020945169.1,NP_001172096.1,NP_001038046.1,XP_003482611.2,XP_005653698.1,NP_001231268.1,NP_001107760.1,XP_003360061.3,XP_020933695.1,NP_001121932.1
GO:0016209	antioxidant activity	MF	0.454252	0.814367	8	NP_001231403.1,NP_001001866.1,XP_020952292.1,NP_999051.1,NP_001131079.1,NP_999366.1,NP_001231460.1,NP_001108627.1
GO:0030203	glycosaminoglycan metabolic process	BP	0.454252	0.814367	8	NP_998903.1,XP_003356260.2,XP_020949249.1,XP_003130868.2,NP_999068.1,NP_999089.2,XP_020923924.1,XP_005669627.1
GO:0042592	homeostatic process	BP	0.455346	0.815762	23	XP_001927971.1,XP_003123703.1,XP_003354322.2,NP_001230547.1,XP_020938133.1,XP_020938329.1,XP_020938689.1,XP_020944035.1,XP_020942259.1,XP_005662437.1,NP_001116459.1,XP_020944405.1,XP_005663085.1,XP_005663884.2,XP_020947356.1,XP_003126956.2,XP_020951286.1,XP_020949751.1,XP_020919395.1,XP_003129639.1,XP_005669567.1,XP_005670440.2,XP_020927981.1
GO:0006357	regulation of transcription from RNA polymerase II promoter	BP	0.456128	0.815762	32	XP_005660246.2,XP_003122567.1,XP_013849579.1,XP_003122763.3,XP_003123159.3,XP_005674540.1,XP_003123694.2,XP_020942961.1,XP_005653119.1,XP_020945169.1,XP_020946546.1,XP_003126987.2,XP_003356288.1,XP_020952271.1,XP_020949826.1,XP_020951182.1,XP_020953604.1,XP_003129069.1,XP_005666772.1,XP_003129834.3,XP_020919511.1,XP_003482797.4,XP_020923139.1,XP_013836346.1,XP_003131371.1,XP_020923517.1,XP_003132…
GO:0005615	extracellular space	CC	0.456427	0.815762	35	XP_020944125.1,XP_005660428.1,XP_003480304.1,XP_020940754.1,XP_005654909.1,XP_020936478.1,XP_020937021.1,NP_001116666.1,NP_001033733.1,XP_005655578.2,NP_001243705.1,XP_003127785.2,NP_001116561.1,XP_003482167.1,NP_001104726.1,NP_001005208.1,NP_999482.1,XP_003357020.1,XP_005666800.1,XP_005666850.1,XP_020957142.1,XP_020955917.1,NP_001231042.1,NP_001231061.1,NP_999162.1,XP_003130874.3,XP_003131409.1,…
GO:0043085	positive regulation of catalytic activity	BP	0.456912	0.815762	5	XP_020939968.1,XP_020951185.1,XP_020923144.1,NP_001231287.1,XP_020933753.1
GO:0051495	positive regulation of cytoskeleton organization	BP	0.456912	0.815762	5	NP_001172063.1,XP_013849829.2,XP_013832940.1,NP_001127829.1,XP_020934710.1
GO:0008276	protein methyltransferase activity	MF	0.456912	0.815762	5	XP_003122479.2,XP_020939844.1,XP_020940061.1,NP_001095293.1,XP_005668170.1
GO:0000151	ubiquitin ligase complex	CC	0.456912	0.815762	5	XP_020938522.1,XP_020949342.1,XP_020956733.1,XP_020957436.1,XP_013854732.1
GO:0098542	defense response to other organism	BP	0.456912	0.815762	5	NP_001180220.1,NP_001335700.1,XP_020926282.1,NP_001026966.1,XP_020929339.1
GO:0000139	Golgi membrane	CC	0.457374	0.816167	14	NP_999116.1,XP_020941656.1,XP_020942952.1,XP_020947176.1,XP_005664395.1,XP_005664408.2,XP_020949478.1,XP_020949455.1,XP_005666819.2,XP_020956020.1,XP_005653721.1,XP_003131835.2,XP_020925678.1,XP_005673024.1
GO:0006461	protein complex assembly	BP	0.457858	0.816192	33	XP_020940622.1,XP_020922018.1,NP_001172063.1,XP_020923822.1,XP_020938306.1,XP_020938930.1,XP_020933504.1,XP_020942956.1,XP_003354565.1,XP_020942090.1,NP_001090923.1,XP_020947187.1,XP_003481830.2,XP_013849829.2,XP_003126977.2,XP_013853721.1,XP_020949769.1,XP_001927702.2,XP_013832940.1,XP_005666850.1,XP_020957142.1,XP_020956667.1,NP_001231042.1,NP_001127829.1,XP_003483115.1,XP_003358298.1,XP_020923…
GO:0070271	protein complex biogenesis	BP	0.457858	0.816192	33	XP_020940622.1,XP_020922018.1,NP_001172063.1,XP_020923822.1,XP_020938306.1,XP_020938930.1,XP_020933504.1,XP_020942956.1,XP_003354565.1,XP_020942090.1,NP_001090923.1,XP_020947187.1,XP_003481830.2,XP_013849829.2,XP_003126977.2,XP_013853721.1,XP_020949769.1,XP_001927702.2,XP_013832940.1,XP_005666850.1,XP_020957142.1,XP_020956667.1,NP_001231042.1,NP_001127829.1,XP_003483115.1,XP_003358298.1,XP_020923…
GO:0015698	inorganic anion transport	BP	0.458679	0.817054	8	XP_020938329.1,XP_020937998.1,XP_005652620.1,XP_020951248.1,XP_020954120.1,XP_005669567.1,XP_020933973.1,XP_020934220.1
GO:0006259	DNA metabolic process	BP	0.459762	0.817054	49	XP_020948972.1,XP_020954402.1,XP_013848769.1,XP_003122073.3,XP_005660694.3,NP_999361.1,XP_020940112.1,XP_003354322.2,XP_003122511.1,XP_013849561.1,XP_013849960.2,XP_003123386.2,XP_020939783.1,XP_020939871.1,XP_003124331.1,NP_001229948.1,XP_020943665.1,XP_020942837.1,NP_001182286.1,XP_013848980.1,XP_005663085.1,XP_005655549.1,XP_003126865.1,XP_003126956.2,XP_020949751.1,XP_020949906.1,NP_001231871…
GO:0006352	DNA-templated transcription, initiation	BP	0.461165	0.817054	12	XP_020941156.1,XP_020941147.1,XP_020958061.1,XP_020957995.1,XP_003123159.3,XP_005661821.1,XP_020951336.1,XP_020955508.1,XP_005665718.2,XP_020955509.1,XP_020955511.1,XP_020920131.1
GO:0007605	sensory perception of sound	BP	0.462421	0.817054	1	XP_020931123.1
GO:0006690	icosanoid metabolic process	BP	0.462421	0.817054	1	XP_003123693.2
GO:0097485	neuron projection guidance	BP	0.462421	0.817054	1	XP_003125033.3
GO:0051017	actin filament bundle assembly	BP	0.462421	0.817054	1	XP_005662521.1
GO:0061572	actin filament bundle organization	BP	0.462421	0.817054	1	XP_005662521.1
GO:0016813	hydrolase activity, acting on carbon-nitrogen (but not peptide) bonds, in linear amidines	MF	0.462421	0.817054	1	XP_020944072.1
GO:0044445	cytosolic part	CC	0.462421	0.817054	1	XP_020948684.1
GO:1901570	fatty acid derivative biosynthetic process	BP	0.462421	0.817054	1	XP_020951187.1
GO:0072329	monocarboxylic acid catabolic process	BP	0.462421	0.817054	1	XP_020956611.1
GO:0000096	sulfur amino acid metabolic process	BP	0.462421	0.817054	1	XP_020926704.1
GO:0006778	porphyrin-containing compound metabolic process	BP	0.462421	0.817054	1	XP_001929366.1
GO:0050954	sensory perception of mechanical stimulus	BP	0.462421	0.817054	1	XP_020931123.1
GO:0005887	integral component of plasma membrane	CC	0.462581	0.817054	35	NP_001304009.1,XP_020938459.1,XP_020939971.1,XP_003353913.1,XP_020938930.1,XP_020944109.1,XP_013843595.2,NP_001001542.1,XP_005663198.1,XP_020947159.1,XP_003355464.2,XP_003481830.2,XP_013853667.2,XP_003127734.3,XP_020951158.1,NP_999323.1,XP_020951632.1,XP_013833049.1,XP_013834211.1,XP_013834207.2,XP_003482453.3,XP_020957052.1,XP_020957056.1,XP_020957057.1,XP_020918701.1,XP_003130389.2,XP_003131993…
GO:1901137	carbohydrate derivative biosynthetic process	BP	0.462581	0.817054	35	XP_013842422.1,XP_020925081.1,XP_020936477.1,XP_020938473.1,XP_013850184.1,XP_020942952.1,XP_003125215.1,XP_020945098.1,XP_003355152.1,XP_013852965.2,XP_003356260.2,XP_003356269.1,XP_020949455.1,XP_020949249.1,XP_020949702.1,NP_001240850.1,NP_001018042.1,XP_020957034.1,NP_001231134.1,XP_005653715.1,XP_013834744.2,XP_003129663.2,XP_003357689.2,XP_020920661.1,XP_003131374.1,XP_020923508.1,NP_001231…
GO:0031226	intrinsic component of plasma membrane	CC	0.462581	0.817054	35	NP_001304009.1,XP_020938459.1,XP_020939971.1,XP_003353913.1,XP_020938930.1,XP_020944109.1,XP_013843595.2,NP_001001542.1,XP_005663198.1,XP_020947159.1,XP_003355464.2,XP_003481830.2,XP_013853667.2,XP_003127734.3,XP_020951158.1,NP_999323.1,XP_020951632.1,XP_013833049.1,XP_013834211.1,XP_013834207.2,XP_003482453.3,XP_020957052.1,XP_020957056.1,XP_020957057.1,XP_020918701.1,XP_003130389.2,XP_003131993…
GO:0043044	ATP-dependent chromatin remodeling	BP	0.469406	0.824073	1	XP_020939487.1
GO:0007517	muscle organ development	BP	0.469406	0.824073	1	NP_001002824.1
GO:0000145	exocyst	CC	0.469406	0.824073	1	XP_013853710.1
GO:0071526	semaphorin-plexin signaling pathway	BP	0.469406	0.824073	1	XP_020926283.1
GO:0009982	pseudouridine synthase activity	MF	0.469406	0.824073	1	XP_003132902.2
GO:0004143	diacylglycerol kinase activity	MF	0.469406	0.824073	1	XP_020930681.1
GO:0007205	protein kinase C-activating G-protein coupled receptor signaling pathway	BP	0.469406	0.824073	1	XP_020930681.1
GO:0042445	hormone metabolic process	BP	0.469406	0.824073	1	XP_003123297.1
GO:0006368	transcription elongation from RNA polymerase II promoter	BP	0.469406	0.824073	1	XP_003123159.3
GO:1902532	negative regulation of intracellular signal transduction	BP	0.469406	0.824073	1	XP_005662183.1
GO:1901699	cellular response to nitrogen compound	BP	0.469406	0.824073	1	XP_003129639.1
GO:0045259	proton-transporting ATP synthase complex	CC	0.469406	0.824073	1	XP_020920661.1
GO:0044255	cellular lipid metabolic process	BP	0.470529	0.824845	39	XP_003480304.1,NP_001245314.1,XP_020925091.1,XP_020938473.1,XP_003354068.1,XP_020941842.1,NP_001161124.1,XP_020942712.1,XP_020944056.1,XP_020942870.1,XP_003125215.1,XP_020944372.1,XP_003355152.1,XP_020944732.1,XP_020947356.1,XP_020949325.1,XP_003126916.3,XP_003356269.1,XP_003127785.2,XP_020949399.1,XP_020951633.1,XP_020956611.1,XP_003482388.1,NP_001177208.1,XP_020919395.1,XP_003129688.2,NP_001231…
GO:0019752	carboxylic acid metabolic process	BP	0.470775	0.824845	60	XP_020925027.1,XP_020957908.1,XP_020922513.1,NP_999514.1,XP_005661154.1,XP_020939373.1,XP_003123703.1,XP_003124096.1,XP_005660689.2,NP_001106758.1,NP_001182704.1,XP_013849955.2,XP_003123693.2,XP_020940550.1,XP_020942019.1,XP_020943654.1,NP_001161124.1,XP_003130516.1,NP_001116459.1,XP_020943021.1,XP_020944405.1,XP_020947359.1,XP_003355791.1,XP_003126916.3,XP_003128020.2,XP_020949399.1,XP_020949450…
GO:0008236	serine-type peptidase activity	MF	0.470796	0.824845	46	XP_003121761.3,NP_001230149.1,XP_020939702.1,XP_005661448.1,XP_020939952.1,XP_020937021.1,XP_003480866.3,XP_020939842.1,XP_013850255.1,XP_003123034.2,XP_013850254.1,XP_005661477.1,XP_020932771.1,XP_003124543.1,XP_003124520.1,XP_003124544.1,XP_005663864.2,XP_005664378.1,XP_003355797.1,NP_999165.1,XP_020949441.1,XP_003355798.2,XP_020949775.1,XP_005665297.2,XP_020955468.1,NP_001095285.1,XP_020953515…
GO:0017171	serine hydrolase activity	MF	0.470796	0.824845	46	XP_003121761.3,NP_001230149.1,XP_020939702.1,XP_005661448.1,XP_020939952.1,XP_020937021.1,XP_003480866.3,XP_020939842.1,XP_013850255.1,XP_003123034.2,XP_013850254.1,XP_005661477.1,XP_020932771.1,XP_003124543.1,XP_003124520.1,XP_003124544.1,XP_005663864.2,XP_005664378.1,XP_003355797.1,NP_999165.1,XP_020949441.1,XP_003355798.2,XP_020949775.1,XP_005665297.2,XP_020955468.1,NP_001095285.1,XP_020953515…
GO:0004714	transmembrane receptor protein tyrosine kinase activity	MF	0.472654	0.826014	9	XP_020939971.1,XP_013843009.1,XP_003127734.3,XP_020951158.1,XP_020951632.1,XP_013833049.1,XP_020954738.1,XP_003134614.1,XP_020934535.1
GO:0019220	regulation of phosphate metabolic process	BP	0.472654	0.826014	9	XP_005660037.1,XP_020944446.1,NP_999280.1,XP_020939968.1,XP_020941596.1,XP_003129639.1,XP_020923144.1,XP_005656989.1,XP_020933753.1
GO:0051174	regulation of phosphorus metabolic process	BP	0.472654	0.826014	9	XP_005660037.1,XP_020944446.1,NP_999280.1,XP_020939968.1,XP_020941596.1,XP_003129639.1,XP_020923144.1,XP_005656989.1,XP_020933753.1
GO:0071824	protein-DNA complex subunit organization	BP	0.472654	0.826014	9	XP_020927656.1,NP_001272905.1,XP_003126085.1,XP_020952727.1,XP_020949769.1,XP_020955508.1,XP_005665718.2,XP_020955509.1,XP_020955511.1
GO:1903047	mitotic cell cycle process	BP	0.472654	0.826014	9	XP_020942705.1,XP_013852051.1,NP_001230289.1,XP_020949342.1,XP_005653322.2,XP_001929261.3,XP_020956733.1,XP_013854732.1,XP_020933753.1
GO:0006650	glycerophospholipid metabolic process	BP	0.477361	0.833819	14	XP_020925091.1,XP_003125215.1,XP_020944372.1,XP_003355152.1,XP_020944732.1,XP_003356269.1,XP_020951633.1,NP_001177208.1,NP_001231268.1,XP_020921727.1,XP_020925517.1,XP_020930689.1,XP_003360061.3,XP_020933636.1
GO:0043231	intracellular membrane-bounded organelle	CC	0.478153	0.834783	306	XP_001925809.1,XP_020958311.1,XP_020921668.1,XP_020921806.1,NP_001230754.1,NP_001177123.1,XP_003122270.2,XP_020927656.1,XP_020925778.1,XP_020941161.1,XP_013848055.1,XP_020946521.1,XP_005654461.1,XP_013848311.2,XP_020954462.1,XP_013848769.1,XP_020958061.1,XP_003122069.1,XP_003122073.3,XP_003122091.1,XP_020925013.1,NP_001230988.1,XP_003480664.2,XP_013849352.2,XP_020925130.1,NP_001098768.1,XP_020938…
GO:0009117	nucleotide metabolic process	BP	0.479365	0.836478	30	XP_005660258.1,XP_020922513.1,XP_003123233.2,XP_003123703.1,XP_020938299.1,XP_020943654.1,NP_001116459.1,XP_020943051.1,NP_001172101.1,XP_020945098.1,NP_001191321.1,XP_020951648.1,XP_020954327.1,NP_001018042.1,XP_020957034.1,XP_020918210.1,XP_020919463.1,NP_001090977.1,XP_020920661.1,XP_003131374.1,XP_020923508.1,NP_001230857.1,XP_020923630.1,XP_003132095.1,XP_020927169.1,XP_003132225.1,XP_003483…
GO:0051179	localization	BP	0.483114	0.841837	359	XP_001926511.1,XP_020945259.1,XP_020940622.1,XP_003121759.1,XP_020955694.1,XP_003121764.3,XP_020955858.1,NP_001026958.1,XP_020958311.1,XP_005660266.1,XP_020921668.1,NP_001230754.1,XP_013849179.1,NP_001177123.1,XP_005660500.1,XP_020925181.1,XP_020925268.1,XP_003122270.2,NP_001020400.1,XP_013848140.2,XP_003121344.1,XP_020955711.1,XP_020921311.1,NP_001304009.1,XP_005654615.2,NP_001098768.1,XP_020938…
GO:0005789	endoplasmic reticulum membrane	CC	0.483164	0.841837	15	NP_001230754.1,NP_001230988.1,XP_020938522.1,XP_020941340.1,XP_003125215.1,XP_020945169.1,NP_001172096.1,NP_001038046.1,XP_003482611.2,XP_005653698.1,NP_001231268.1,NP_001107760.1,XP_003360061.3,XP_020933695.1,NP_001121932.1
GO:0098827	endoplasmic reticulum subcompartment	CC	0.483164	0.841837	15	NP_001230754.1,NP_001230988.1,XP_020938522.1,XP_020941340.1,XP_003125215.1,XP_020945169.1,NP_001172096.1,NP_001038046.1,XP_003482611.2,XP_005653698.1,NP_001231268.1,NP_001107760.1,XP_003360061.3,XP_020933695.1,NP_001121932.1
GO:0005768	endosome	CC	0.489797	0.849128	4	XP_013848055.1,XP_013849697.1,NP_001230289.1,XP_003129639.1
GO:0016790	thiolester hydrolase activity	MF	0.489797	0.849128	4	XP_020922490.1,XP_020931279.1,NP_001116639.1,XP_001928924.1
GO:0006672	ceramide metabolic process	BP	0.489797	0.849128	4	NP_001245314.1,XP_003354068.1,NP_001231050.1,XP_003134190.2
GO:0000723	telomere maintenance	BP	0.489797	0.849128	4	XP_003354322.2,XP_005663085.1,XP_003126956.2,XP_020949751.1
GO:0019825	oxygen binding	MF	0.489797	0.849128	4	NP_001138313.1,XP_020918037.1,XP_013854490.1,NP_999612.1
GO:0006400	tRNA modification	BP	0.489797	0.849128	4	NP_001230416.1,XP_020949317.1,XP_003134152.3,XP_005672738.2
GO:0051650	establishment of vesicle localization	BP	0.489797	0.849128	4	NP_001098768.1,XP_020939356.1,XP_020938638.1,XP_020923194.1
[truncated: 1,471 more rows]
